# Supplementary material for: Transcriptional responses of Arabidopsis thaliana to chewing and sucking insect herbivores
Source: Front Plant Sci. 2014 Nov 14;5:565. doi: 10.3389/fpls.2014.00565 (PMC4231836; doi:10.3389/fpls.2014.00565)
Supplement: Supplementary file 1 [file Table1.XLSX]

## Sheet: S Table 1
Supplemental Table 1. Estimation of the number of differentially expressed genes in all treatments using different false discovery rates (FDR), p-value cutoffs for t-tests or analysis of variance (ANOVA), and fold-change (FC) cutoffs. Abbreviations for plant treatment names are the same as those used in Table 1.
Treatment	p (t-test) < 0.01		p (t-test) < 0.05		p (t-test) < 0.05, FCb > 2
	Genes (N)	Max. FDRa	Genes (N)	Max. FDRa	Genes Up (N)	Genes Down (N)
Pr-L 6 h	210	0.48	978	0.55	198	73
Pr-L 24 h	375	0.38	1597	0.45	158	120
Pr-S 6 h	270	0.53	1281	0.56	132	71
Pr-S 24 h	307	0.46	1422	0.51	202	118
Se-L 6 h	332	0.34	1349	0.42	354	137
Se-L 24 h	251	0.5	1356	0.51	262	139
Se-S 6 h	359	0.39	1447	0.48	214	73
Se-S-24 h	376	0.38	1523	0.47	208	82
Bb 6 h	232	0.61	1130	0.64	98	111
Bb 24 h	378	0.41	1578	0.5	225	61
Mp 6 h	606	0.2	2029	0.3	410	484
Mp 24 h	231	0.67	1136	0.69	187	99
Wo-L 6 h	234	0.45	1068	0.51	131	76
Wo-L 24 h	170	0.76	896	0.76	62	22
Wo-S 6 h	156	0.84	800	0.84	99	35
Wo-S 24 h	191	0.92	936	0.94	29	18
	p (ANOVAc) < 0.01		p (ANOVAc) < 0.05		p (ANOVA) < 0.05
	Genes (N)	Max. FDRa	Genes (N)	Max. FDRa	FCd = 2	FCd = 3
All	1315	0.15	3165	0.3	3123	2514
aThe highest expected false discovery rate (FDR); i.e., the maximum q-value observed for the given p-value cutoff. bFold-change = treatment/control. c,dExpression ratios for the ANOVA = log2(treatment/control). dFold-change = (treatmentx/controlx) / (treatmenty/controly).

## Sheet: S Table 2
Supplemental Table 2. All genes differentially expressed by one or more treatments. Values are log fold changes of treatment compared to control values. Red and bluie fonts identify genes that are statistically significantly upregulated or downregulated, respectively, compared to control values. Abbreviations for plant treatment names heading the columns are the same as those used in Table 1.
locus	Pi_L_6h	Pi_L_24h	Pi_S_6h	Pi_S_24h	Sp_L_6h	Sp_L_24h	Sp_S_6h	Sp_S_24h	Br_6h	Br_24h	My_6h	My_24h	Wo_L_6h	Wo_L_24h	Wo_S_6h	Wo_S_24h
At4g31780	-0.0218033	0.193203	0.451464	0.417771	0.613336	-0.131628	-0.301764	-0.207736	-0.670817	-0.200771	-1.3172	-0.200494	-0.283336	-0.256019	-0.113361	0.0224097
At5g03650	-0.0841871	0.131849	-0.463299	0.196469	-0.713266	-0.823927	-0.295753	0.307033	-0.941405	0.0159639	-1.25567	0.206533	-0.564554	0.355969	-0.197585	-0.0744402
At1g76680	0.885329	0.825719	-0.0611329	1.09509	1.05543	1.55827	0.368023	0.525254	0.565716	0.627533	-0.0151479	0.559302	1.16955	-0.0168194	0.981403	0.109519
At1g76690	0.887061	0.554676	-0.0954042	1.21246	1.74647	0.742498	-0.211613	0.502119	0.133088	0.500193	0.120418	1.41443	1.57435	-0.359721	0.967386	0.314972
At2g06050	1.41288	0.5413	1.15272	0.777013	1.49845	0.964337	1.19804	0.797437	-0.112193	0.0623277	-0.336906	0.0583958	0.875084	-0.316263	0.907793	-0.176344
At5g10450	-0.413629	-0.0829196	-1.12702	-0.127722	-0.123083	-0.0770627	-0.130746	-0.292606	-0.49646	0.165127	-1.09012	0.0610191	-0.748725	-0.0623682	-0.351274	-0.163182
At2g42590	0.805248	-0.484819	-0.673853	0.764497	1.38214	0.90185	0.176477	0.0639692	0.0390309	0.222829	0.510875	0.385813	0.111522	0.177616	0.834631	0.0168051
At1g53540	0.419439	0.167369	0.128642	0.363558	0.244252	0.327756	0.185276	-0.111567	-1.32144	-0.767011	1.42655	-0.281437	-0.708995	-0.441493	-1.36719	0.632542
At1g05010	0.384562	-0.303787	0.14017	-0.0579829	1.16623	-0.45997	0.652012	-0.266462	0.8356	-0.391058	0.254987	0.344728	0.0742243	-0.655069	0.258495	-0.0187863
At1g62960	-0.392308	0.363362	-0.104831	0.236984	-0.624549	0.17401	-1.13838	0.216829	0.305221	-0.492904	-0.21828	0.499374	-0.81252	-0.351547	-0.40753	0.177663
At4g37770	1.54579	0.455815	0.319262	0.0741151	2.4338	1.21442	1.55517	-0.47279	0.524883	0.322237	-0.539111	0.859569	2.36342	0.458402	1.54118	-0.150254
At4g11280	0.132707	0.089709	-0.0622879	0.860429	1.19757	2.499	1.12262	1.52636	-0.188265	0.952136	0.365184	1.11127	0.90316	-0.211885	0.265776	-0.414116
At2g05840	0.271185	-0.192458	0.161969	-0.0820954	1.24903	-0.189646	0.421539	-0.22273	0.249417	-0.058089	0.369562	0.335761	0.117448	-0.277483	0.170278	0.228537
At1g47250	0.598152	1.11562	0.64581	0.386392	0.348431	0.543665	0.349587	0.0690795	0.254219	0.0454661	0.786736	0.555666	0.160261	-0.0408935	0.549431	0.307267
At1g22410	0.0210159	-0.0141712	0.303553	0.220592	0.613201	-0.27005	-0.487596	-0.206689	1.0693	-0.0438819	1.42623	0.916148	0.711633	0.548536	0.524497	-0.226934
At5g23020	0.154224	0.0319464	-0.311787	0.484287	0.228813	1.65197	0.0753678	1.27711	1.13417	1.2805	0.456678	1.02676	-0.184304	-0.319821	0.280345	0.0739337
At5g23010	1.32415	0.295009	0.192743	0.618706	1.5388	0.596402	0.723094	0.567134	0.0269675	0.344425	0.0205369	-0.216036	0.865785	-0.19802	0.710823	0.0607026
At5g65750	-0.606262	-0.209463	-0.23972	0.44863	0.268585	-0.505831	-0.466253	0.381939	0.252893	0.173541	1.17369	1.12698	0.291688	-0.331185	-0.335185	-0.426175
At1g04350	-0.0611673	0.172808	-0.346435	0.616266	0.636101	0.720746	-0.312536	-0.0627031	0.00342297	-0.430912	1.17208	0.129182	0.440545	0.404071	-0.201728	0.380999
At1g06650	1.20003	0.889642	0.947497	0.836043	1.58502	0.259825	1.15899	0.452215	0.144576	0.123902	-0.252532	0.454354	0.589201	-0.399767	0.839724	0.302237
At2g25450	0.905027	1.08889	0.264756	0.927823	1.06102	0.918727	0.525568	0.263772	0.333024	0.569815	-0.384261	0.894769	0.00973111	0.712322	0.480662	0.522095
At4g03050	1.4835	1.05915	0.428266	1.20791	1.14351	0.774932	0.589605	0.844839	0.248122	-0.465011	0.94642	-0.0441218	0.09006	0.029678	0.711998	0.0421767
At5g43440	-0.403683	-0.718191	-0.00930261	-0.757579	-0.134896	-1.28242	-0.36677	-0.661913	-0.268114	0.416233	-0.880545	0.183785	-0.340172	-0.203743	-0.123121	-0.645818
At5g54740	-0.309174	-0.0691657	-0.257471	-0.166235	-0.281319	-0.450835	-0.350569	-0.185836	0.642025	0.429053	-0.414767	-1.02871	-0.0934763	-0.0129823	-0.020384	-0.194229
At5g63990	0.148955	-0.197207	0.0295777	0.270601	-0.547752	-0.00699299	0.0994257	-0.579422	0.242869	-0.186643	1.30283	0.573007	0.103854	-0.120828	0.718807	-0.00898059
At5g50250	-0.282172	-0.314895	-0.575359	-0.127841	0.112393	-0.279839	0.22563	-0.469464	-0.102215	-0.00298868	1.07406	-0.399626	0.377723	0.338275	0.656704	0.285359
At5g48540	0.126821	1.34589	0.191248	0.763871	0.391073	1.26072	-0.818497	0.966013	0.335482	0.705674	1.52743	0.6792	-0.186282	0.264466	1.33164	0.67952
At5g66120	-0.322099	0.15026	0.0910939	-0.109312	0.327354	-0.290981	-0.488302	0.184217	0.52055	-0.0835045	1.38011	0.462166	0.537179	-0.215707	0.469474	-0.230385
At1g31180	1.15938	0.934922	0.207412	0.761078	0.957866	0.639539	0.631217	0.501075	0.604057	-0.273568	0.329682	1.05127	0.948881	-0.193628	0.463377	-0.0795359
At1g62640	-1.22181	0.0365098	-0.646751	0.873321	-0.901727	0.133421	-0.258369	0.240092	-0.338282	-0.276877	-0.870622	0.095923	-1.01793	0.0849599	-0.420753	-0.322068
At3g61530	-1.10321	-0.650646	0.0169276	-0.894512	-1.77851	-0.86477	-0.361943	-0.57759	-0.418341	-0.420605	-0.803479	-0.316194	-0.74288	-0.479473	-0.0606939	-0.146424
At1g03090	0.888379	-0.907031	-0.0742276	-1.39221	-0.998323	-0.350025	-0.12111	-0.340886	0.00256479	-0.343517	-1.35105	-1.35783	0.00805645	-0.324347	0.43859	-0.964087
At2g16530	-0.715744	-0.0590467	0.113958	-0.183989	0.324408	0.492086	0.666932	-0.684181	1.23366	-0.577438	0.36162	0.170601	0.135834	0.141092	-0.5999	-0.119479
At5g09490	1.65483	0.216757	1.32888	0.255979	1.3502	0.472494	0.128509	-0.332484	0.638806	-0.171854	0.8169	-0.611	1.81505	0.337208	1.91146	0.407818
At3g57490	-1.18418	0.100456	-0.362057	1.10934	-0.578389	0.104146	0.177393	-0.306464	-0.482119	-0.205647	0.841511	0.46674	0.108564	-0.239162	-0.0646299	0.254429
At2g37270	-0.263655	0.158574	-0.35218	-0.024272	-0.118312	0.0162135	0.0366449	0.227788	-0.253021	0.167354	-1.01101	-0.158269	-0.309231	-0.210991	0.07897	-0.188903
At5g38120	-0.210124	0.790576	1.57195	1.11841	1.24573	0.460478	0.308013	0.98911	-0.511817	1.41607	-0.624717	0.164292	0.933969	-0.281996	2.29565	-0.0108462
At1g20510	2.06475	1.42439	0.69774	1.01616	2.98544	2.2135	1.90165	2.0648	-0.329445	0.493852	1.34787	0.101341	1.27869	0.0555785	0.97589	-0.0741212
At1g51680	-0.0801884	0.321323	0.183601	0.291572	-0.304586	0.320427	-0.322657	-0.296495	0.764077	-0.643655	1.44016	-0.506426	-0.0682109	0.385833	-0.186151	-0.0873667
At1g65060	1.14798	1.59531	1.32296	0.297218	1.36013	0.977583	0.997759	0.824466	0.0978204	-0.112832	-1.78068	0.756047	-0.313524	-0.12148	0.498287	0.240896
At2g26930	-0.552494	-0.0309675	-0.132746	0.182246	-1.33227	0.450376	0.309363	0.197863	0.0270831	-0.170331	0.544318	0.361752	-0.389177	-0.119797	-0.756514	-0.219779
At1g35680	-0.571344	0.300145	-0.757424	-0.428061	-0.662879	-0.641442	0.143551	0.0759809	-0.628687	0.161107	-1.38834	-0.51233	-0.271926	-0.46568	-0.569457	-0.120487
At2g03130	-0.308172	0.460525	-1.49743	-2.35217	1.23898	0.966243	-0.496272	0.790907	0.368706	-0.241428	-0.950469	0.694511	0.857354	0.65413	-0.996883	0.115702
At4g04610	1.94948	1.68956	0.938103	2.94878	2.38569	1.65633	1.35866	0.982174	0.663733	1.26964	1.92843	0.798466	1.25818	1.30275	1.65182	0.408786
At4g21990	1.12096	1.79808	0.809811	2.6586	1.35272	1.50577	-1.03281	1.84162	0.337095	1.08027	0.00119544	1.34726	0.46409	1.37482	0.245392	1.12333
At5g37830	0.890141	-0.494256	1.12107	0.333646	1.94672	-0.161646	0.634697	-0.270695	0.975227	-1.05824	1.06104	0.273183	-0.0848481	0.154954	-0.697785	-0.0378038
At4g00810	-0.813242	0.38121	0.407975	-1.44415	0.199688	0.368944	-0.346261	0.561562	-0.153558	-0.763297	-0.386654	-0.339095	0.463517	-0.136115	-0.44466	-0.198923
At3g28500	NA	-0.160328	1.04777	0.00952069	-0.79428	-0.356708	-0.506228	-0.0411767	-0.420772	-0.501305	-0.122886	0.501408	0.274231	-0.50936	-0.353233	-0.0861763
At2g27530	-0.607901	0.235084	-0.177829	0.265253	-0.80906	0.250053	-0.566041	-0.108355	0.194327	-1.0549	-0.3549	0.290013	-0.935586	-0.282187	0.185786	-0.0547462
At5g22440	-0.785345	0.494266	-0.70942	0.0648147	-1.231	-0.0271651	-0.283756	-0.0529026	-0.553001	-0.054865	-1.05351	0.201112	-0.502203	-0.256171	0.126573	-0.0187096
At3g16780	0.474146	0.902102	0.00900622	1.42869	0.682243	0.695581	1.1163	0.773528	0.00782325	-0.200939	-0.360246	0.651942	0.611584	0.0799774	0.734781	0.26252
At2g44860	-1.27072	0.288917	0.155032	-0.217443	-0.638909	0.225684	-0.65591	0.259205	0.212001	-0.650139	-0.112932	0.156334	-0.0735699	-0.058748	0.172369	-0.479101
At2g19730	-0.289249	0.140062	-0.614983	-0.285343	-1.037	-0.151929	-0.346849	-0.086615	0.223659	-0.0936727	-0.292171	-0.274592	-0.750135	-0.203565	0.130372	-0.245767
At2g37600	-0.985659	-0.280465	1.1676	-0.840248	-0.785819	0.110138	-1.02271	0.459135	-0.741613	-1.27917	0.461192	0.344022	-0.0608507	-0.036685	-0.175913	0.193151
At5g24420	2.18949	1.47308	2.30082	1.39079	3.11984	1.24995	2.30414	0.308204	-0.215355	-0.0101031	-1.24907	-1.76232	0.527233	0.232007	1.38153	0.300724
At4g19170	-0.561398	-0.0824336	-1.12484	0.104712	0.180353	0.25825	-0.278218	0.00332651	0.250749	1.10271	0.614301	1.35613	-0.458719	0.30844	-0.243282	0.107568
At4g39980	1.58723	0.567513	1.48962	1.05058	2.1456	0.717753	1.43686	0.400984	-1.19536	-0.141671	0.083433	0.618427	0.852835	0.225514	0.540573	0.0131056
At1g19140	-0.26848	0.293239	-1.48667	0.750556	0.289903	1.4588	-0.61477	0.197349	-0.481493	1.26281	-1.27678	0.85367	0.383235	0.0597468	0.205346	0.0506185
At1g71030	-1.33693	-0.170319	-0.651539	-0.068865	-1.23862	-0.504195	-0.986859	-0.498622	0.908686	1.39476	-1.23166	1.04184	-0.656934	0.694048	-0.499074	0.030954
At5g64120	0.27637	-0.577998	-0.412504	1.11208	0.164598	-0.17017	0.025218	0.535242	0.492956	0.110622	1.58861	1.13512	0.66753	0.0164317	1.20231	0.265686
At3g44990	-0.666567	1.56138	-0.373889	1.43889	-0.758434	0.878061	-1.01264	0.499928	-0.374974	0.224498	-0.329819	1.00491	0.121384	0.973494	-1.14207	0.448152
At5g22880	-0.402845	0.733138	-0.60434	-0.504693	-1.1148	-0.461058	0.203043	0.182376	0.266894	-0.806499	0.10186	-0.231386	-0.618982	-0.278768	-0.592052	0.338774
At3g28540	-0.726083	-1.02927	-0.448093	-2.17917	-1.1011	-0.628194	-0.676954	-0.537925	-0.240993	-0.61443	-0.448514	-0.806011	0.228387	-0.340201	-0.305484	-0.416116
At3g28580	0.603629	0.861465	-0.105423	0.190609	-0.259814	0.0138371	0.32123	0.0396816	0.487541	-0.12766	-0.057526	0.0872997	0.547446	0.948381	-0.588341	-1.00802
At3g50930	1.08826	-0.151603	0.365756	1.09972	3.03225	2.91555	2.43839	2.02304	0.281026	1.93182	2.11017	1.96655	1.9871	-0.0843673	1.56011	0.399294
At5g40010	-0.301484	-0.0396954	-0.828971	-1.63861	-0.0451234	-0.464045	-1.5007	-0.631134	0.877251	0.583206	0.616711	-1.57713	0.421878	0.698679	-0.420538	-0.156164
At2g18330	0.0840587	0.504078	0.470513	0.427868	0.288969	-0.333625	0.11423	-0.191471	1.1602	-0.15595	-0.453517	0.0816359	-0.116684	-0.371856	-0.855228	0.103165
At1g45249	0.18818	-0.439422	-0.589114	0.403248	-0.00103175	0.0623808	0.0103522	0.0148419	0.499845	0.138364	1.00658	0.210667	0.492185	-0.40786	0.867214	0.216523
At2g39350	1.15483	0.516707	0.559395	0.454519	1.22896	0.865454	-0.16992	0.360833	-0.238086	0.0878736	0.32351	-0.926572	1.35708	0.515318	0.554975	0.322308
At3g21250	-0.345409	0.365437	0.332238	0.472107	0.263786	0.784199	-0.169999	0.0599162	0.497584	-0.119172	1.25758	0.403708	0.76938	0.262049	0.16761	0.276019
At3g53510	0.113808	0.000721725	-0.15128	0.524289	-0.168964	-1.01109	0.0171795	0.218831	0.862005	0.0162686	1.89083	-0.218078	0.193962	-0.015844	-0.0624552	0.136151
At5g06530	-0.283431	0.141164	-0.63435	0.294398	-0.343717	1.82256	-0.144231	0.170007	-0.288615	-1.07242	0.873518	-0.614376	-0.907765	0.19816	-0.236903	0.00911739
At5g09930	-0.378826	0.325851	-0.0696811	0.0331617	0.0711346	0.148717	-0.152084	0.152048	0.630731	0.389178	1.15067	0.0347803	-0.145001	-0.0933071	-0.351399	0.0295712
At5g64840	0.100165	0.413047	-0.42976	0.302911	-0.248721	0.140747	0.459213	0.157793	-0.25652	0.053034	0.979634	1.07255	-0.334707	-0.08452	-0.076555	0.165843
At4g34000	-0.165339	0.307174	-0.878722	0.587273	-0.174759	0.736818	0.112627	0.0145358	0.0626688	-0.175466	0.965648	0.36491	-0.994575	1.04036	1.94264	0.804567
At5g48230	-0.689784	-0.10347	-0.690866	-0.0617932	-1.19644	-1.30591	-0.0355107	-0.156486	0.579231	-0.597096	-0.287678	-0.0951622	-0.755772	-0.0775856	-0.481846	-0.229234
At2g33150	-0.156068	-0.659984	-0.0218956	-0.124501	0.152323	-1.01026	-0.275209	-0.77539	0.151643	0.386629	0.0103047	0.235475	0.210217	-0.0296049	0.273457	0.0555159
At5g48880	2.87905	1.23221	1.76056	2.21139	2.86525	0.52967	2.08712	1.16734	-1.26106	0.298751	-0.0402029	0.475327	1.63459	0.63528	1.13094	-0.208455
At1g36180	0.612028	-0.323088	-0.138727	0.370953	0.146426	0.120747	0.0156865	0.00817778	-0.349516	0.261827	1.21558	-0.186077	0.182264	0.373643	-0.377319	0.0190518
At1g78990	1.27179	-0.309662	0.121354	0.412461	0.0679699	-0.309569	-0.109487	-0.172293	-0.176549	-0.0458722	-1.00593	0.03313	0.337954	-0.327499	0.219051	0.118767
At4g01130	-0.290855	-1.49844	-0.0798477	-1.22438	-0.103978	-1.57948	0.45922	-1.33693	-0.345087	0.0834399	-0.959137	-0.430451	-0.0705106	0.105931	0.311412	-0.50952
At5g51260	-0.677143	1.94472	-0.157679	0.928032	-0.45265	0.679087	-0.392874	-0.123048	0.480753	-0.157003	-1.01108	-0.366501	-0.112376	1.01416	1.23313	-0.110581
At1g04040	-1.13809	-1.05668	-0.960645	-1.39545	-0.835114	-1.04561	-0.258902	-1.22695	-0.457552	-1.08969	-1.53302	-0.668768	-1.1724	-1.10529	-0.641313	-0.698516
At4g29270	-1.53189	-0.398864	-0.493008	-0.515643	-1.17077	-0.384007	-1.02032	0.013081	0.129181	0.724339	-0.759173	0.0287866	0.204156	0.0951309	-0.474357	0.0962494
At3g58990	1.12631	1.17283	0.698547	0.820673	0.82236	1.19748	0.463558	0.381771	0.0686759	0.330179	0.529228	1.09301	0.835196	0.408201	0.128568	0.340801
At2g03730	-0.577029	0.430964	-0.434784	0.432951	-0.522086	0.447798	-0.622421	0.0839995	-0.282032	-0.0820718	-1.20673	-1.19918	-0.0493758	0.262875	-0.191415	-0.294686
At2g39570	-0.795249	-0.377619	-0.966047	-0.539536	-0.616996	-0.318278	-0.649987	-0.987003	0.0595672	-0.159896	-0.0999526	-0.242477	-1.43501	-0.243926	-0.612043	-0.457524
At5g04740	-0.151416	-0.104914	-0.0991647	-0.15664	-0.0310198	-0.113042	-0.544598	-0.156685	-0.0733075	-0.467312	1.17484	-0.408576	-0.381216	0.373971	-0.0554188	-0.0793692
At3g12110	1.06181	-0.375779	0.750518	0.451573	-0.588266	0.408049	0.961133	0.232062	-0.0401003	0.213009	-0.0365845	0.157605	0.370704	-0.633674	-0.00780313	-0.176877
At5g59370	0.180292	0.181662	0.212402	0.351545	1.14609	-0.116074	0.222949	-0.347579	0.368151	-0.152886	0.0605961	-0.583771	1.09631	-0.0735735	-0.0660422	-0.181403
At1g71790	-0.118113	-0.00400894	-0.61974	-0.0779037	-1.29488	0.179264	0.126068	-0.709354	-0.366476	-0.530281	0.0356566	-0.170205	-0.530871	0.256807	-0.155418	-0.251056
At5g59880	0.0168807	-1.03856	0.310931	-0.185953	-1.23389	-0.277238	0.154058	-0.400505	-1.25133	-0.667111	-1.4503	-0.340794	-0.575666	-1.04967	0.00651193	0.482811
At2g16700	0.479148	-0.398616	-0.796573	0.0574802	0.554365	0.356241	-0.144349	-0.460333	-0.220011	1.51113	0.253887	0.231938	0.973843	0.668399	0.412285	-0.418691
At3g44560	-0.196864	0.19876	0.00405967	0.332529	0.440792	-0.537988	-0.659183	1.49879	-0.12266	-0.623154	-0.483497	-0.0969085	-0.00708517	0.00571743	-0.962834	0.527622
At3g25110	0.524711	0.241452	-0.113025	0.109162	0.159799	-0.047823	-0.08842	-0.0792127	1.23261	0.41849	1.97963	1.12107	0.602057	0.0628939	0.0361159	0.0339584
At3g51840	-0.393253	-0.8066	-0.49659	-0.487964	-0.312737	-0.807095	-0.0071206	-0.677747	0.0623653	0.187896	-1.19237	-0.887876	-0.656918	-0.485752	-0.168383	-0.203432
At5g23970	-0.809425	-0.660026	-0.108171	-1.30608	-1.11585	-0.2578	-0.823233	-0.379723	-1.71028	-0.708687	-1.65121	-1.04313	-0.331305	-0.461763	-1.11806	0.135868
At5g22780	0.193323	-0.173604	-0.23734	0.311174	-0.251501	-0.346988	0.160577	-0.0961463	0.731938	0.0213943	1.28468	0.260149	-0.135673	-0.0716696	-0.21768	0.322114
At2g14750	0.934589	2.21344	0.975821	1.12859	1.8269	1.37347	0.670071	0.679228	-0.411288	0.286193	0.0869505	1.05444	0.133806	0.533736	0.775386	0.322345
At3g28710	-0.304628	-0.179331	-1.0896	-0.164878	-0.249363	-0.276772	-0.477541	-0.0752113	0.0435139	-0.303679	-0.338673	-0.0603443	-0.505612	-0.385595	-0.0755201	-0.523686
At4g39940	0.862614	1.57373	0.478459	1.43624	1.36502	1.37768	0.780058	0.842028	0.119059	0.470451	0.918368	0.654563	0.733441	0.292979	0.708762	0.544565
At2g39270	-0.377423	-0.13332	-0.395604	-0.564307	0.488968	-0.131372	0.116804	-0.149792	0.118109	0.0556302	1.10076	-0.0973691	0.705586	0.163353	0.034307	0.184627
At1g36280	1.30011	-0.0645005	0.814692	0.0657841	2.46134	0.348961	1.76827	0.469004	-0.934925	-0.483114	-1.31247	-1.60442	1.77412	0.398054	1.78929	-0.335411
At1g74910	-0.700236	-0.633076	-0.556326	-0.5739	-0.46923	-0.82759	-0.40739	-0.273435	0.162052	-0.122417	-2.04799	-0.875082	0.174279	-0.199267	0.127223	0.0341188
At2g28060	0.637534	-0.129114	0.354327	-0.247899	1.54478	0.0322243	0.271921	-0.592336	-0.0717958	0.368361	-0.599822	-0.300218	0.637648	-0.206534	0.51066	-0.14619
At3g08860	-0.725296	0.147421	0.2127	-0.449732	0.61089	0.891144	-0.314633	-0.628755	-0.0900098	0.466364	-0.235317	1.21868	NA	0.654026	-0.747405	1.06038
At4g39660	-1.24693	-0.852747	-0.668049	-0.318187	-1.02294	0.535745	-0.451976	-0.122904	-0.230645	-0.17791	0.20807	0.386427	-0.238304	-0.165653	-0.355311	-0.310665
At1g04420	0.101239	0.183842	-0.639274	0.00527947	-1.18376	-0.91728	-0.129182	0.111902	-0.240607	-0.410116	-0.39026	-0.104326	-0.43003	-0.67671	-0.367742	-0.445738
At4g33670	-0.439411	-0.581567	-0.619286	-1.0233	-0.288803	-0.840722	-0.00877136	-0.577362	-0.537355	-0.209328	-0.380181	-0.482795	-0.240423	-0.186082	0.0784236	0.201126
At1g59960	-0.240793	0.543808	-1.02382	0.793404	0.0629224	-0.057785	0.229202	0.209222	-0.10986	0.247055	1.10362	0.372186	0.0109977	-0.458585	-0.0248389	-0.718054
At5g57330	-0.388811	0.158325	-0.211632	0.79375	0.760501	0.852821	0.706534	1.26629	0.0632609	0.309039	0.521418	0.970339	-0.118419	0.461721	-0.0213157	0.685421
At5g66530	-0.500881	-0.342782	-0.715023	-0.682279	-0.596458	-0.401177	0.00666144	-0.97462	-0.400366	-0.200019	-1.1825	0.0176625	-0.485338	-0.00241422	-0.356081	0.217158
At1g13280	1.11753	0.22529	0.797833	0.801032	1.37301	0.435865	0.810818	0.0652518	-0.0620698	0.100671	-0.221338	0.34399	0.722371	-0.187636	0.824438	0.181131
At3g25760	2.13574	0.00645623	1.27268	0.403308	1.79252	0.408439	1.5922	-0.393735	-0.177183	-0.0230288	-0.747475	0.211063	1.23863	0.121029	1.73275	-1.07676
At3g25780	2.06345	0.477317	1.52811	0.579681	2.59426	0.0178314	1.07589	0.178303	-0.107399	-0.348814	-0.440391	0.000668746	0.625613	-0.581515	1.45393	-0.229378
At5g42650	1.64874	-1.64747	1.06056	1.58868	2.06442	0.854223	0.653188	-0.510141	-0.200836	0.186429	-0.107237	0.4387	1.05054	-0.491263	0.905321	-0.342392
At1g70290	-0.427294	-0.377808	-1.24717	-0.387267	-0.439124	-0.274768	-0.649734	-0.767851	0.0210531	1.73918	-2.06918	0.15382	0.172468	-0.165925	0.418952	0.610271
At1g76130	0.895321	1.17195	-0.204145	0.893312	0.893623	0.4663	0.15054	1.04091	0.16045	0.515189	2.02619	1.79464	1.19272	-0.516807	2.053	0.244003
At4g25000	0.719061	-1.00553	-0.9614	-0.778616	-0.556781	-1.13365	0.47314	-0.468996	-0.471274	-0.749329	-1.66475	-0.162441	0.251517	-0.409027	1.00076	-0.127528
At3g22370	0.462887	0.578541	0.133839	0.695741	1.36102	0.456869	-0.0499675	0.493577	-0.619931	0.599536	0.844793	1.66885	0.560997	0.227151	0.71041	0.059743
At5g43830	-0.114343	-0.751519	-0.749407	-0.491794	-0.503876	-0.62985	-0.163747	-0.467601	0.00802719	0.0656324	-1.06027	-0.516642	-0.326117	-0.100739	-0.0683192	-0.0988331
At1g08980	-0.414623	-1.58017	0.070639	-1.70942	-0.596494	-0.259545	0.109096	-1.40069	0.0758659	0.292285	-0.806175	-0.822056	-0.340877	-1.02308	-0.270791	-0.347106
At2g43020	0.930613	0.349407	1.01335	0.835539	0.863824	0.320111	0.98281	0.110686	-0.942501	0.566487	0.518233	0.729076	0.49157	0.380612	0.194189	0.477851
At2g01170	-0.203904	0.0304533	-0.419682	0.150315	-1.38404	-0.765817	-0.837811	-0.423976	-0.642017	-0.220609	-1.3038	0.37567	-0.425508	-0.170365	0.0742065	-0.257124
At1g80510	-0.187717	-0.291826	-0.575329	-0.267053	-0.340381	0.0470311	-0.341495	0.222378	0.303721	-0.455557	-1.13206	-0.195426	-0.520901	-0.220167	-0.323624	0.513918
At3g56200	0.33819	0.831283	0.998169	1.07347	0.275857	0.535963	0.611616	-0.121288	0.310682	-0.150654	-0.605747	0.376724	-0.279782	0.730031	0.757844	1.20233
At2g13810	NA	-0.592221	0.197091	-0.0658678	-1.37439	0.576466	-0.408236	1.14566	-0.0151765	-0.310504	-0.30899	NA	-0.146517	-0.135643	0.142177	-0.273564
At4g23590	1.11905	0.547214	0.613022	0.340323	1.58112	-0.842481	-0.0418144	-0.429238	0.291963	0.37149	-0.437881	-0.185213	0.847857	-0.130924	0.501083	-0.0320415
At2g20610	0.836427	1.34047	0.497668	1.65082	0.699518	0.607952	0.542941	0.905084	0.580474	0.360756	1.17898	0.81989	-0.207348	0.312957	0.429849	0.322598
At2g24850	1.60954	1.01868	1.20395	2.01879	3.42128	0.890706	0.946525	1.40186	1.24416	-0.704253	1.77201	0.136735	1.91151	-1.03571	1.9461	-0.167817
At4g28410	0.196835	-0.225866	0.390635	0.830151	-0.13657	-0.581531	0.0961529	0.241589	-0.262069	0.183996	-1.27459	-0.0720975	-0.222052	-0.313802	-0.364113	-0.135108
At4g13510	-0.373815	-0.0411416	0.169502	0.63597	0.484196	1.13102	0.267374	0.237198	0.698773	0.253792	0.963004	0.405543	0.578186	-0.0608149	1.15482	0.121494
At5g21170	-0.524562	-1.81045	-0.415019	-1.98708	-0.795881	-0.634314	-0.335525	-0.898171	0.246819	-0.980759	-2.31403	-1.21722	-1.03074	-0.628282	-0.0793859	-0.377917
At2g47160	-0.214713	-0.252066	-0.27605	-0.850593	-0.619175	0.685302	-0.413183	-1.05063	-0.645521	-0.23872	0.723944	-0.260177	0.141556	-0.896126	-0.384285	-0.566665
At4g03460	-0.469276	0.35759	-0.437061	0.427554	0.277589	0.0992015	0.409954	-0.784671	-0.186679	0.581306	0.515423	1.22974	-0.0656343	-0.547244	-0.735088	0.645906
At5g02620	1.43232	-0.3066	0.700349	-0.00374234	0.470806	1.2922	0.123499	0.119715	0.279001	0.58562	0.527762	0.321993	0.228445	0.185161	0.180736	0.234005
At3g04710	0.162337	0.0299368	-0.773005	0.572828	0.287069	0.851908	0.396541	0.282734	0.312123	-0.309721	1.71203	0.960705	1.28153	-0.36673	0.20999	0.0558135
At5g54610	-0.521516	0.828331	0.63426	0.535931	0.276949	0.0701429	0.336588	0.76262	1.11146	-0.267499	2.11151	0.649423	-0.0770213	0.512736	0.893004	0.36474
At2g38750	1.57941	0.621312	1.8426	1.06592	2.93785	0.675488	1.94115	0.199173	-0.63225	-1.12374	-0.432965	-0.554971	1.09182	-0.652147	1.40776	-0.365878
At2g38760	0.819236	0.218003	1.05974	0.971681	0.879087	0.386456	0.833695	0.459732	0.101386	-0.0291442	-0.131333	0.0514101	0.25563	-0.195303	0.652495	-0.131681
At5g16410	1.5437	-0.28405	0.976921	0.344146	0.26399	0.370003	0.224488	-0.119653	0.312026	1.3804	-1.34583	0.556122	-0.125822	0.300615	0.333599	-0.143145
At5g05730	1.33854	-0.142571	0.724194	1.10809	1.79695	-0.471676	0.704647	0.515131	0.197196	0.255718	0.668516	-0.240236	1.36076	0.0540083	0.865486	-0.0938531
At1g25220	1.89929	0.770075	0.757554	0.936186	0.290179	0.294931	1.09867	0.913787	0.0255556	0.527869	0.564872	0.175641	0.315171	-1.01188	1.08513	-0.0954625
At1g46768	-0.554233	0.336797	-0.674519	0.285349	-0.0450676	0.421303	-0.803137	-0.425885	-0.324924	0.372256	-1.00754	0.0999974	0.147058	0.299936	0.204243	0.101723
At1g68840	-0.796856	-0.339623	-1.25742	0.13056	0.207637	0.941883	0.477924	1.09066	0.482558	1.47432	-0.906975	0.270904	-0.835668	0.349748	0.245767	0.233809
At1g64380	-0.282868	-0.559371	0.0409168	0.12042	0.143151	0.379786	-0.345352	0.243282	-0.341694	-0.182917	-1.00264	0.100648	-0.1716	-0.226774	0.304445	-0.0328819
At1g43160	2.78389	0.447374	1.65423	0.999562	1.71838	1.92352	0.123319	0.432017	0.00783155	-1.43261	-0.636255	-2.11837	1.07725	0.306556	0.824485	0.533436
At5g25810	NA	-0.410419	-0.00638391	0.550476	0.0237608	-1.79909	0.0121745	NA	-0.0553477	0.0478293	-0.958541	-1.21496	1.37468	0.66514	0.450388	0.0756922
At4g32800	0.948586	0.540575	0.538102	0.933315	0.752186	1.15956	0.342	1.25484	-0.431307	-0.844585	-1.13701	-1.11397	0.414066	0.686518	0.356504	0.521548
At5g11590	0.449521	1.04041	0.32362	1.88845	-0.116416	0.986932	-0.0140805	0.428271	-0.497666	0.279741	0.926217	0.68459	-0.0321459	1.30498	0.205985	0.642014
At1g22190	-0.044959	0.0787209	-0.487216	-0.40663	-0.396304	1.59672	-0.174391	-0.2447	-0.281027	-0.25047	-0.216325	-0.0942681	0.172289	0.614158	0.724062	-0.0200883
At1g25470	0.240319	-0.284408	0.0719147	0.0752339	0.381045	1.14805	0.0391289	-0.330422	-1.16428	0.0149794	-0.100985	-0.712681	0.190874	-0.0255081	-0.102826	0.475492
At1g74930	2.56419	-0.282788	-0.370137	0.562373	2.08787	3.0204	2.79059	2.61852	-0.282424	1.67107	-1.04979	-0.147921	1.03633	0.604474	0.922698	0.482738
At2g35700	1.14378	1.23393	0.237455	0.747674	1.0411	1.35271	0.112141	-0.518229	0.12988	0.211978	-0.98299	-0.030533	0.639048	0.313231	0.0181333	0.30488
At5g61600	1.65762	-0.388733	-0.113665	0.304389	0.986198	1.73657	1.43838	1.19094	-0.433878	0.758863	-1.65312	0.39869	0.362767	-0.576096	0.52879	-0.337935
At5g64750	2.84021	NA	1.12474	-0.196419	1.12052	0.559986	0.677052	NA	-0.191012	-0.527575	-0.561573	-2.19802	2.25518	0.479855	0.844853	-0.276107
At5g67180	-1.13195	-0.403993	-0.820775	0.249174	-1.37927	-0.601298	0.737628	-1.56243	-1.62407	-1.55957	-1.04202	-0.537057	-0.168697	-0.521103	-1.37887	-0.158751
At5g67190	-1.01759	0.603262	-1.08452	0.0636694	0.189021	0.111842	-0.335995	-0.00991214	0.262107	1.76776	-1.88875	0.146421	0.0588506	-0.441576	-0.16578	0.675068
At1g13260	-0.496996	0.358302	-0.233031	0.992488	0.783415	1.47117	0.0229991	1.33192	0.0901983	1.66503	-0.158795	0.497751	-0.000388018	0.754103	0.273141	0.743977
At2g39250	-0.0812203	0.136061	0.272463	0.465678	-0.0414465	0.339594	-0.243238	0.196999	0.722207	-0.0656076	1.22592	0.895198	0.175083	0.463431	-0.121237	0.0114914
At5g17290	0.390469	-0.274018	0.0928205	0.0223885	1.14712	-0.121137	0.0563431	0.0387371	-0.51543	-0.306219	-1.4567	-0.282441	-0.240873	-0.383105	0.324889	0.414254
At2g26530	0.728637	-0.43913	0.534606	0.356952	1.87608	1.60556	1.70908	1.22554	0.262394	1.38209	-1.24683	0.47467	1.00318	-0.111812	0.967943	0.136672
At2g24755	-0.460516	0.209099	-0.783771	0.213806	-0.651973	-0.563549	-0.54051	-0.650733	-0.439715	0.629755	-0.182763	-1.60351	-0.372584	0.285228	0.277178	0.225719
At1g36580	1.56875	-0.31771	0.121785	0.414627	1.07476	0.466632	0.706442	0.409667	-0.00214258	0.373596	0.358592	0.80656	0.390096	-0.223803	1.03432	-0.328557
At2g25730	0.801082	-1.12169	1.18329	-0.195033	0.0473523	-0.00878226	-0.37385	0.684547	-0.0638125	-0.0137647	0.502571	0.240946	0.439585	-0.381246	-0.278588	-0.0838493
At4g32020	0.457685	0.235061	0.354189	0.29788	0.874587	1.54362	1.10536	0.575074	0.119863	0.612289	0.219669	0.567681	0.617605	-0.0454746	0.610431	-0.0558115
At5g47200	1.37605	1.6752	0.159424	1.05934	1.5965	2.21353	0.0427521	0.215833	0.30657	-0.253176	0.428775	0.308583	0.669333	0.728752	0.46965	-0.0664862
At3g12145	1.68442	0.330306	1.02034	0.641533	1.9501	-0.508554	1.24345	0.355912	0.575928	-0.071175	0.130412	-0.874343	0.983959	0.0469562	1.05923	-0.301623
At1g05200	-0.139401	0.135112	0.0491687	0.000106127	0.320509	0.0984731	0.0146492	0.0474559	0.0476725	-0.00300949	1.19942	0.120527	0.118293	0.067619	0.0339049	-0.00606176
AT5G65080	0.16169	-0.742958	-0.230222	-1.48495	-0.506335	0.084538	-0.0998552	-0.441821	-0.823457	-1.07489	0.272106	-0.20545	-0.056203	-0.636268	-0.466562	-0.657948
At3g12610	-0.59044	-0.520074	-0.563424	-0.974561	-1.04518	-0.75536	-0.00147365	-0.381274	-1.05399	-0.211226	-0.691829	-0.669708	-1.5455	-0.489796	-1.11278	-0.0827253
At4g13850	-0.826637	0.128951	-0.055342	-0.254474	0.0635195	0.0451938	-0.190819	0.379761	-0.0139586	-1.06957	0.294019	-0.254172	0.837714	-0.233222	-0.703759	-0.363446
At4g08500	-0.183841	0.474154	-0.127899	0.348154	0.248966	-0.00517863	0.943429	-0.05666	0.621348	0.480052	1.05108	-0.163752	0.0832384	0.557462	0.403813	-0.32643
At5g47560	-0.673532	0.823303	-0.55831	0.827358	1.12089	0.654768	-0.507185	0.346157	0.204847	0.0578675	0.699599	0.665932	-0.249124	0.958444	0.381787	0.363885
At4g00430	1.30529	0.412722	0.296349	0.746968	1.86417	0.772265	-0.00148971	0.108692	-0.57165	-0.118918	0.422782	-0.0866529	1.12117	0.440106	0.836311	-0.0456292
At3g13080	0.467155	-0.080472	0.800045	0.887371	0.845639	0.673537	0.814865	0.302172	0.892951	0.659274	3.01915	1.50496	0.329173	0.462602	0.657261	0.062057
At3g41979	-0.193244	-0.353419	-0.634339	-0.659867	-0.795944	-0.641967	-0.168052	-0.566242	0.125266	-0.278686	-1.74996	-0.653058	-0.0768282	-0.276	-0.149157	-0.858771
At1g56650	0.911264	0.919822	0.921938	1.38899	0.178142	1.0964	0.262142	0.273899	-0.462522	0.11639	0.722998	0.796162	0.134101	0.719664	0.827581	0.757763
At3g14050	1.33011	-0.152779	0.552938	0.305675	0.636618	0.760777	1.19915	0.559481	0.162621	1.70212	0.478332	1.03553	-0.372004	0.739314	1.09582	0.1801
At1g58602	-0.140944	-0.38853	-0.267272	0.0500695	-0.183424	-0.743523	-0.157901	-0.567609	0.551627	-0.54464	1.17567	-0.0064715	0.425633	-0.430456	0.221752	0.450565
At5g66052	-0.327168	0.0549658	-1.06669	0.154723	-0.0677287	0.136688	-0.0566667	0.01825	-0.00594669	-0.281211	-0.308507	-0.104081	-0.433701	0.171643	0.277604	-0.0875136
At5g06320	0.16093	0.0245803	0.0304778	0.392558	1.93661	1.66514	1.54309	1.75904	0.394994	1.25817	0.226465	1.00526	1.20874	0.272728	1.02668	0.324302
At2g46330	-0.642615	-0.867171	-0.526614	-0.72447	-0.535071	-0.785748	-0.0428904	-0.0348998	0.444628	-0.106684	-0.900294	-0.71373	-1.18435	-0.229153	-0.68329	-0.217564
At3g61640	-0.457641	-0.516337	-0.493236	-0.510392	-0.271611	0.503832	-0.0479051	0.235135	-0.198972	0.545535	-1.11849	0.216305	-0.920025	-0.174519	-0.568052	0.0075507
At4g08900	2.22637	1.0922	1.41551	1.52175	2.95408	1.27117	1.76599	0.56851	-0.294469	-0.285816	0.202353	0.126775	1.13267	-0.455314	1.47461	0.234125
At4g08870	2.20381	1.26369	1.13425	0.497661	2.61676	0.488995	1.96807	0.956437	0.215958	-0.30093	0.25686	0.607799	0.749715	-0.266342	1.70753	0.385329
At4g34710	1.97027	0.580229	0.929582	1.60139	2.18879	1.91165	1.51227	1.09301	-0.287535	-0.505227	0.654693	0.650311	0.610849	0.194707	1.48378	0.274579
At4g24830	1.51436	0.749685	1.04267	1.5424	1.74049	0.959509	-0.195211	0.336804	0.641292	-0.470224	0.512666	-0.0760362	0.364002	-0.522836	-0.135075	0.101792
At2g27040	-0.00701482	-0.331544	-0.440308	-0.0520933	-0.813534	-0.309634	0.00322551	-0.0552526	-1.37844	-0.506911	-0.699815	-0.505686	-0.801377	-0.532085	-1.05642	0.186998
At1g27910	0.758347	-0.116693	-0.117801	0.389853	0.142637	0.193879	0.353553	-0.204291	-0.0188968	0.646161	-0.974014	-0.916153	0.963284	0.0038692	1.46697	0.282967
At5g01830	0.950534	0.396657	0.744343	0.602221	1.62679	0.528999	0.650449	0.223679	0.164297	0.146846	0.612677	0.252247	0.230837	-0.363841	0.69063	0.0426461
At1g01950	-0.208656	-0.362094	-0.321999	0.316115	0.926397	0.185155	0.142766	1.14569	-0.311319	0.111402	NA	-0.271689	0.730008	0.256707	1.08109	-0.624216
At1g07890	0.186012	0.701524	-0.632282	0.0840689	0.388077	0.479436	-0.013043	0.346207	0.347519	-0.0300603	1.3637	0.129485	0.0124377	0.0262487	1.34744	-0.097894
At5g19550	0.467078	0.452249	0.0874558	1.12627	0.275735	0.519421	0.511485	0.176224	0.828488	0.26336	0.429145	0.896832	1.34635	0.183626	0.227481	0.563037
At1g31230	-0.22221	1.17216	0.901542	0.481117	0.136564	0.661789	0.0701417	0.780835	-0.542932	-0.512787	0.863013	0.516896	0.804968	0.154808	-0.0574014	0.371236
At4g19710	0.737435	0.0805837	0.24865	-0.0655577	-1.18955	-0.155519	-0.137005	0.164805	-0.274461	0.407371	0.27358	0.639916	-0.400138	-0.38714	0.111251	-0.126541
At1g79720	0.695585	0.869281	1.32096	1.07553	1.81848	1.41658	0.838335	0.0990882	0.0202284	-0.227334	0.599259	0.136839	0.519191	0.512412	1.04841	0.180018
At3g28270	0.849356	1.20894	0.930135	1.19317	1.65544	0.522287	0.36347	0.123616	-0.29079	0.238919	1.47416	-0.548885	0.262373	0.708481	0.741457	0.905092
At5g66670	-0.38056	-0.352128	0.263256	-0.161444	-0.287203	-0.649701	0.0211416	-0.0331726	-0.399835	-0.156793	1.2026	-0.514172	-0.599591	1.05123	0.107264	-0.32562
At5g43860	0.578367	0.773219	0.202325	1.01775	0.681313	0.94325	-0.241223	-0.0102815	1.13517	0.86986	1.35832	1.37517	0.796931	0.842517	0.446223	0.456834
At5g58180	0.084492	-0.359289	-0.240123	-0.253142	-0.068053	-0.617324	-0.555641	-0.201313	-0.505589	-0.41498	-1.97435	-0.380071	-0.545362	-0.0440283	-0.0662509	-0.0702538
At3g22890	0.637616	0.695261	-0.310631	0.727932	1.25135	0.360727	0.465323	0.495279	0.0466571	0.254092	0.148541	0.731945	0.660764	0.105719	0.650933	0.204097
At2g18960	0.0454273	0.0282926	-0.0592206	0.161402	0.417234	-0.120125	0.0898964	0.157075	0.279808	-0.371254	1.31387	0.108111	-0.0564811	-0.256144	-0.198607	-0.156005
At4g36580	-0.028406	0.313297	0.58512	0.232074	-1.03312	-0.138753	1.01439	-0.61499	1.56056	-0.375918	-1.43067	0.0566938	1.04105	-0.0464621	1.12034	0.561513
At5g50780	-0.331233	-0.624185	0.119997	-0.421461	0.15169	0.190729	-0.182733	-0.151736	0.310856	0.178093	-0.341039	-1.10037	-0.115814	0.180274	0.118544	0.00795523
At5g51070	0.582954	0.400838	-0.275102	0.429276	1.15889	0.742001	0.452336	-0.190637	1.19406	0.639199	1.28141	0.604119	0.112539	-0.0675264	0.301485	0.110377
At5g05710	-0.938229	-0.232648	-0.0535339	-0.279491	-0.575914	-0.14316	-0.489375	-0.14102	0.486842	-0.233375	-1.32498	-0.035316	-0.189499	0.0715826	0.000545592	0.179437
At4g14680	0.0494644	1.28335	0.732704	1.90109	1.29062	1.63781	1.23896	1.39932	-0.887551	0.770125	0.358082	0.677845	0.356315	0.57401	0.033491	0.846652
At4g32280	-0.987596	-0.680505	-0.87284	-1.52476	-1.16847	-0.602183	-1.18025	-0.630839	-0.875133	0.292356	-2.51516	-0.362258	-1.51133	0.471088	-0.358426	-0.28992
At1g76530	-0.426877	0.100393	0.701974	0.568329	0.433236	0.180254	-0.328536	-0.0593242	0.191781	0.673273	0.291082	1.16494	0.111342	0.627757	0.342751	0.447585
At5g65980	0.0665023	-0.082209	-0.267828	0.283301	-0.466891	-0.185791	1.17909	1.23273	-0.379736	-0.620302	-0.835519	1.3164	-0.289707	0.407132	-0.46636	0.212929
At1g34390	0.842621	0.351728	1.15209	0.0683513	-1.51547	-0.109838	-0.928893	0.283254	0.554503	-0.449662	1.33916	0.0444688	-0.348111	0.595417	-1.47164	0.274325
At5g37020	0.094311	1.10849	-0.182544	0.0629099	-0.431121	-0.289248	0.00665957	0.300347	-0.189058	-0.0217651	0.533095	0.464186	-0.531118	0.0715665	-1.04832	0.74622
At3g02250	0.0577184	0.955742	0.0349867	0.485339	-0.594546	0.984512	0.26339	0.539721	-0.53998	-1.01412	0.6519	0.376759	0.137505	-0.0206754	0.38303	0.197614
At1g20470	-3.95127	0.285793	-0.258401	0.184767	-0.954587	0.874452	NA	1.03496	0.890618	0.830777	0.607586	-0.638007	-0.241785	1.43927	0.309326	0.360508
At1g29420	-1.14333	-0.0570737	-1.33537	-0.219212	-1.54268	-1.37422	-0.881314	-0.774268	-0.0204982	1.30197	0.151013	0.23891	-0.538215	0.565792	-1.34088	0.0180544
At1g29430	-0.709232	-0.297731	-0.747916	-0.122324	-0.404342	-1.24192	-1.16026	-0.412623	0.22346	-0.257387	0.0986201	0.207278	-0.254713	0.246735	-1.19078	0.142026
At1g29440	-1.5481	0.0318976	-0.974972	0.057749	-1.19396	-1.74924	-1.79404	-0.68249	-0.157847	-0.384889	-0.155115	-0.277005	-0.664733	0.476128	-1.4118	0.116003
At2g36210	0.752189	0.312052	0.203658	0.251255	0.419017	1.14543	1.31585	1.08845	0.172846	-0.112091	-0.332101	0.582359	0.0995757	0.0297752	0.380594	-0.0906458
At4g12410	NA	0.559668	0.519582	-0.362938	NA	-1.09421	0.420918	-0.0751835	-1.46513	-0.83404	-0.526295	-1.50333	1.79061	NA	1.1213	NA
At4g34790	-1.02834	-0.391605	-0.696651	-1.00968	-1.26358	-1.53105	-1.16196	-1.00737	-0.308556	0.717402	-0.981012	-0.316756	-1.31741	0.587368	-1.26155	-0.0937131
At5g03310	3.6334	2.79019	1.12946	1.78699	3.24675	3.03301	0.988992	0.0320295	0.810407	1.38515	0.503565	-0.466687	2.20268	2.41265	1.58285	0.484439
At1g29450	-1.47231	-0.0053446	-0.78137	-0.342181	-1.16755	-1.3109	-1.48634	-0.823608	-0.687834	0.273523	0.349872	-0.369248	-0.596626	0.952029	-0.959827	0.0109627
At1g29460	-0.748284	0.0187309	-0.521485	-0.319198	-0.642242	-1.13226	-0.668377	-0.594326	-0.303466	-0.302511	-0.398337	-0.136805	-0.591623	0.186777	-0.750302	-0.0280224
At1g29500	-0.408397	-0.233781	-1.07237	-0.290944	-1.02212	-0.960182	-0.990857	-0.728286	-0.600712	-0.0205626	-0.662804	0.0974129	-0.548761	0.134155	-1.15836	0.172453
At1g29510	-2.25983	0.206522	-1.3353	-0.415151	-0.905231	-1.71776	-1.44761	-0.902914	-0.664758	0.255375	-0.531455	0.201421	-0.881629	0.176883	-1.43366	0.0566247
At2g21210	-0.852033	1.26368	-1.08765	0.734441	-2.44336	0.811168	-0.878855	0.275564	-0.453956	-0.139071	1.19577	1.0703	-0.00348462	0.189688	-0.76446	0.404284
At2g21220	-1.34236	-0.661262	-0.659717	-0.244492	-0.634364	-0.229936	-0.78975	-0.768155	-0.886889	0.530378	0.130908	0.252697	-0.67762	-0.211188	-1.46445	0.103562
At3g03820	-1.06182	-0.230795	-0.546444	-0.445992	-1.04776	-0.535927	-0.606571	-0.619622	0.219334	0.356971	-0.000615239	-0.893071	-0.270069	0.254742	-1.16601	0.197196
At3g03830	-1.52695	-0.0557462	-0.807219	0.197519	-0.259973	-1.26016	-1.19598	-0.764317	-0.767562	1.36307	0.0969953	-0.369313	-1.31549	0.315894	-1.04263	0.220953
At3g03840	-1.53585	-0.0457701	-1.4999	-0.444816	-1.55657	-0.735878	-1.83427	-0.918258	-0.764577	0.121048	-0.482796	-0.186214	-1.45327	0.247447	-1.51911	-0.165495
At4g36110	0.460024	0.300237	0.0130238	0.301352	1.24101	-0.118297	0.263117	0.129976	0.404553	-0.651612	0.759524	0.490589	0.527009	-0.347834	0.477742	-0.0602279
At4g38840	-1.50472	0.0610845	-1.28924	-0.0730742	-1.68801	-0.901997	-0.984305	-0.440669	-0.834107	-0.22763	-0.701696	-0.180169	0.343707	-0.0314915	-0.585295	0.00626331
At5g18010	-1.42795	0.342792	-1.20242	-0.290926	-0.474886	-0.314579	-1.08078	-0.631652	-0.397599	0.0215336	-0.639802	0.619946	-1.05843	0.732411	-0.955383	0.177455
At5g18020	-1.84949	-0.53994	-1.39051	-0.834286	-0.345748	-0.913285	-1.44305	-1.28671	-0.519439	0.733083	-0.578525	-0.145481	-0.969568	0.293305	-1.1113	0.283461
At5g18050	-0.699132	0.593768	-1.08418	-0.037775	-1.55972	-0.594776	-0.98659	-0.504006	-0.845811	0.0865232	0.127695	0.403209	-0.906366	0.397076	-0.700213	0.0331617
At1g17345	-0.807897	0.0381487	-0.806122	0.0779503	0.132291	-0.106456	-0.290396	0.424324	0.547168	0.413494	-1.49525	0.668497	0.0793463	-0.129538	-0.528272	0.209458
At3g43120	0.148609	-0.693368	0.942732	-0.359407	-0.682943	-0.133897	-1.123	-0.653329	-0.304416	-0.400885	-0.0541297	-0.252272	-0.0221733	-0.622112	-0.111506	-0.518849
At2g33830	0.711559	-3.34333	-0.112671	-3.16426	-0.294127	-2.56139	-0.150578	-2.42331	0.0282936	0.204328	-2.72221	-0.555749	0.14865	-0.986949	-1.00486	-0.899557
At2g39730	-0.587963	1.04251	0.744152	-0.409125	-0.513771	0.50467	0.23997	0.548753	-0.0555546	-1.10286	1.82529	0.0378492	0.0565206	-0.432693	-0.322163	-0.220808
At3g23280	0.0886689	-1.00064	-0.232628	-0.572313	0.278782	-0.299266	-0.228822	-0.186744	0.823052	0.745547	-0.0302499	0.708985	-0.0354691	-0.280509	-0.201947	-0.268737
At1g59500	-0.582392	-0.555935	-0.356649	-1.22057	-1.30032	0.0618473	-0.944688	-1.32451	-0.347437	-0.312142	-0.0697054	-0.365739	-0.503548	0.407739	-0.548103	-0.324821
At5g44300	-0.735688	-0.881636	0.302661	-1.01445	-0.655435	-0.0576464	-0.240767	-0.934743	0.127629	0.490077	-2.75015	-0.815955	-0.36419	-0.466531	0.102481	-0.0594796
At3g04730	-0.0708405	-0.245838	-0.740665	-0.521049	-0.395895	-0.732119	-0.823834	-0.785855	0.0799081	0.123748	-1.08403	0.218613	-0.609516	-0.0897523	-0.501329	-0.0619442
At1g04240	-0.986548	0.490432	-0.503086	-0.058116	-0.849869	-0.524827	-0.505929	-0.0141495	-1.7508	-0.194238	-2.52932	-0.719432	-1.05725	0.5148	-0.281264	0.272938
At1g52830	0.32479	0.516942	-0.337944	0.303461	-0.256756	-0.359352	1.27641	-0.0104581	-0.131437	0.130985	-0.690865	0.484393	0.0533769	0.314668	0.458562	0.720085
At3g23050	-0.264173	-0.638995	-0.160174	-0.4362	-0.140673	-0.468396	-0.291643	-0.208234	-0.228509	0.0760617	-1.36586	-0.141134	-0.661615	-0.184999	-0.0438562	0.094939
At3g62100	0.161988	0.0859824	-0.479871	0.665952	0.532039	-0.406267	0.371463	0.421637	0.439907	-0.0636731	0.373196	-0.463856	1.12153	0.341423	0.417314	-0.13947
At5g54510	0.747054	-0.333053	0.0761481	0.322853	0.932834	0.821624	0.502723	0.0100209	0.146871	0.815298	-1.46879	-1.22841	0.0590493	-0.416339	0.238425	0.795555
At5g39730	0.178835	0.121219	-0.318275	0.663041	1.35533	-0.317475	0.904593	0.0665139	0.00671096	-0.348447	0.475245	0.205832	-0.41119	-0.248017	0.180045	-0.497088
At2g26820	-0.290805	-0.856689	-0.0962157	-1.26914	-0.262515	-0.600006	-0.400415	-0.394517	-0.135624	-0.28925	-0.993808	-0.138724	-0.284648	-0.270904	-0.446133	-0.699707
At2g37980	1.55772	0.693578	0.0577674	0.647013	-0.0346908	-0.492354	0.213182	0.794518	1.18171	0.302503	-1.74261	0.710212	-0.226028	-0.189011	0.154469	0.538298
At3g09880	0.981473	0.0151922	-0.389812	0.0712511	0.238797	-0.419983	-0.0624441	-0.0645821	0.0199752	0.210905	-1.05806	-0.281556	-0.800466	-0.694217	0.431778	-0.527682
At1g24020	0.478182	0.472812	1.32544	1.23125	0.52443	0.224095	3.01608	1.33118	0.365839	-0.945606	NA	0.800456	0.0699022	-1.08546	-0.535231	0.528114
At4g28250	0.646781	0.856382	0.0932703	0.14924	1.12321	1.31755	-0.337307	0.610271	1.59592	0.353169	0.389525	0.784118	1.33399	0.114546	0.0222575	0.376428
At2g22230	-0.54547	-0.245254	-0.400685	-0.444664	-0.426752	-0.507502	-0.306421	-0.425334	-0.0911469	-0.0686129	-1.12651	-0.1569	-0.24148	0.020284	0.0176619	0.0382183
At1g71160	0.255655	-0.513131	-0.665377	-0.127713	0.391071	-0.310021	0.344948	-0.472223	-0.0837018	-1.4846	0.292086	-0.813581	0.457949	-0.0418298	0.248662	0.162583
At3g52160	0.622975	-0.329423	0.993595	-0.0702998	-0.5025	-1.2675	-1.405	0.131888	-0.702684	-0.14202	-0.178033	0.175853	0.207056	-0.88799	-0.315795	0.105346
At1g04220	0.684681	0.910412	0.29311	0.226364	-0.318006	-0.217922	-0.0653259	0.112207	-0.04109	0.0709624	1.89817	-0.0661162	0.30427	0.15843	0.0861325	0.278171
At2g26640	0.0071044	0.0881266	0.206689	-0.515206	0.585478	0.0636589	0.0863012	-0.357287	-0.612274	-1.07502	-0.00995655	-0.756695	-0.285305	0.380078	0.0749741	0.160925
At1g26260	0.702475	-0.170266	-0.649315	0.210072	-0.764794	0.600531	-0.523716	0.0898636	-0.184269	-0.343132	1.37279	-0.666765	1.0094	0.487875	-0.114044	0.449236
At1g22490	-0.467794	0.259498	-0.174093	-0.540343	0.0167004	0.306161	0.5203	0.219481	-0.391691	-0.417055	-1.68287	-0.361255	-0.257031	-0.118348	0.30487	-0.0888998
At2g22750	0.237464	-0.461136	0.334236	-1.10949	-0.208785	0.227918	0.1689	-0.695462	-0.731938	0.208349	-0.386225	0.0475416	0.0418207	0.328226	0.223286	0.765632
At2g42280	0.162741	-0.483495	-0.527228	-1.1928	0.296799	-0.234404	0.61128	-0.00175594	0.269909	0.236109	0.73161	0.655566	-0.572704	-0.653965	0.0184346	-0.650894
At3g19860	1.15194	0.907096	0.907421	0.905697	2.23962	0.945091	0.90036	0.423006	0.240639	-0.0618846	0.537292	0.391553	0.0428642	0.294421	0.833059	0.327879
At3g56980	1.24456	0.229229	0.0707499	0.210168	-0.783169	0.0839521	0.33019	1.41177	0.468696	-0.267994	0.0522113	-0.217765	0.142066	-0.278963	-0.330909	-0.189909
At3g61950	-1.00467	0.371116	-0.683484	-0.26912	-0.74943	-0.358039	-0.371402	-0.0669052	-0.63545	-1.03039	-0.797146	-0.420707	-0.600042	0.00316727	-0.694646	-0.299464
At4g01460	-0.65189	-0.102301	-0.895695	-0.666675	-0.937996	-0.968696	-0.366432	-0.00926988	-0.324137	-0.16436	-1.48611	-1.60883	-1.38652	-0.0949703	-1.01115	-0.226421
At4g16430	0.501437	0.0243702	-0.752275	0.68566	1.13376	0.303215	0.533514	0.735837	-0.269845	-0.0516924	-0.333243	-0.39299	-0.141334	0.0668264	0.396778	0.117209
At5g46690	-0.828662	-0.545249	-0.570279	-1.06152	-0.356445	-0.348057	-0.427723	-0.432921	0.0418408	-1.22163	-0.598592	-0.593549	-0.420846	0.47194	-1.14201	-0.0465742
At2g18300	-1.37431	-0.772452	-1.56715	-0.945842	-1.33862	-1.05473	-1.32561	-0.87284	-1.13993	0.18532	-2.43329	0.0802154	-1.02639	0.0226195	-1.69274	0.583452
At3g61190	0.0344561	0.232437	0.677016	0.126846	1.33311	3.1439	2.21734	1.59063	0.160621	-0.0676463	-0.370411	0.655069	0.0550647	-0.180096	1.3625	0.135053
At3g06850	-1.09476	-0.394421	-0.240025	-0.697491	-1.06229	0.296661	-0.0291843	0.287842	1.5962	-0.366125	-1.00874	-0.782422	-0.309953	0.397744	0.743926	0.0380262
At3g19710	0.883899	0.0848977	-0.424372	1.52121	0.381663	1.13755	0.758284	0.619685	0.207539	0.689624	0.0956992	0.572306	0.588455	0.314358	0.547167	0.303974
At3g13380	-0.0879524	-1.17304	0.00988229	0.876265	-0.0456748	0.383244	0.0844669	0.0931446	0.653224	0.192422	-0.0474632	0.923727	0.588831	-0.109103	0.0370874	0.0993243
At5g06270	0.420447	-1.00088	-0.319552	-0.7914	-0.983975	-0.266438	-0.676266	-0.775029	-0.416897	-0.253107	-1.14234	-0.492885	-1.18516	-0.304921	-0.210104	-0.590478
At2g40620	0.0903324	-1.86401	-0.114098	-2.18488	-0.535907	-1.89031	-0.101615	-1.69123	0.348335	0.266869	-1.9101	0.243573	-1.08574	-1.21495	0.0211806	-0.885351
At1g42990	-0.591811	0.0103778	-0.216291	-0.0164739	0.155438	1.11863	1.05839	0.827443	-0.0487643	0.96869	0.0377	0.497556	0.0630808	-0.514928	0.639145	0.403912
At4g34590	0.64383	0.395264	-0.295884	0.405701	1.38054	0.00385155	0.491146	0.668038	-0.252352	-0.767741	0.682672	0.758725	0.214184	0.768511	0.475377	0.356623
At4g37730	2.16757	1.8046	1.10624	1.62333	2.45447	0.847395	1.39743	1.18271	-0.283838	-0.273575	-0.498509	-0.0364252	1.5053	-0.185621	1.0019	0.0340478
At2g42380	-1.64852	-1.13325	-0.400539	-1.37042	-1.5712	-1.27096	-0.509629	-0.398431	-0.407956	-0.898482	0.544641	-0.962527	-1.20998	-0.382763	-1.11095	-0.0666393
At5g60830	0.1541	-0.757193	0.153957	-0.290597	0.61112	-0.386036	0.46254	-0.0339464	0.242722	0.00689125	-1.06614	0.013726	-0.271633	-0.122631	0.538594	0.662089
At5g11260	-1.10018	0.936634	-1.15272	0.1029	-0.57611	0.575854	-0.6505	0.83684	-0.193975	0.751886	0.0731351	0.0750758	-0.211328	0.561509	-0.355503	0.645309
At3g59660	1.53117	0.765488	1.0894	1.12461	1.83029	0.554234	0.948483	0.100248	0.53426	-0.861905	1.01209	0.237677	0.508071	0.38991	1.12931	0.117076
At5g50170	-0.214713	0.376392	0.100264	0.116023	-1.15387	0.139118	-0.0631016	0.422804	-0.0276966	0.02142	0.217645	-0.304837	-0.934874	-0.425023	-0.212103	-0.277406
At1g09070	0.0132113	0.0845321	0.108881	0.776022	1.21194	1.30635	2.00728	1.6472	0.486653	1.4371	-0.0648224	0.883728	0.638614	-0.253793	0.83367	-0.232949
At1g50570	-0.0808829	-0.297894	0.0681085	0.806554	-1.25197	0.115161	0.396409	0.21966	-0.29133	-0.367891	0.0713281	-0.0443442	0.0354032	-0.149677	0.394139	0.0195854
At1g70810	0.963529	0.598773	0.303511	1.07504	0.971411	0.648501	0.181948	-0.0303897	-0.270596	1.03195	-0.187629	1.69347	0.555091	0.0480411	0.843044	-0.0933169
At4g34150	-0.895129	0.470731	0.313612	0.843196	1.20789	1.03457	0.772372	1.11013	0.568913	1.01505	0.730218	0.278539	-0.377354	0.415704	0.446848	0.184892
At5g12970	-0.332749	-0.208613	-0.20805	-0.951807	-1.32402	-0.206955	0.022069	-1.67386	-0.59009	-0.0378778	-0.545326	0.00102896	-1.54494	-0.175205	0.0898733	-0.682878
At5g04340	1.23018	-0.394736	0.0606828	-0.0301484	1.64543	1.05649	1.52996	1.3706	0.0303446	1.35428	-0.0221548	0.655693	0.695206	-0.0430458	1.2066	0.0105549
At4g19070	-0.86089	-0.649313	-1.71715	0.00894259	0.383984	0.0124684	-0.129221	-0.384976	-1.01061	0.599948	1.08829	0.679105	-0.1942	0.217611	-0.0636912	-0.0781418
At5g47100	-0.371441	0.29558	-0.183357	0.152407	-0.480061	-0.123478	-0.880088	0.288132	0.313013	-0.252722	0.0904596	0.00559768	-0.53208	0.118685	0.778319	1.26901
At1g07010	-0.727743	1.04849	-0.389557	0.741899	-1.5572	0.874543	-1.19646	0.131378	0.225389	0.0946618	1.05345	0.0214528	-0.252895	0.682203	0.430948	0.0997582
At1g13750	-0.0550938	-0.0851329	0.571991	-0.167796	0.458732	0.363036	0.0588859	-0.0338349	0.851949	0.182354	-0.238856	-0.571342	0.419868	-0.246854	1.02307	0.000210828
At1g14700	0.0432097	-0.688774	-0.527859	-1.23129	-1.07027	-0.939762	-0.632198	-0.87403	0.819922	0.428276	-0.0857654	-0.621288	-0.377042	-0.612863	-1.01188	-0.253061
At3g17790	-0.430749	0.322357	0.11592	0.393425	0.493716	0.723018	-0.099608	1.3191	0.677461	1.14255	2.43231	1.20589	-0.201389	1.13731	1.03394	0.219362
At4g24730	0.641818	0.356859	0.429904	-0.184781	-1.02694	0.0528637	0.0209097	0.138512	-0.606477	-0.0833826	-1.02137	-0.30164	-1.02508	0.0508282	0.968745	-0.408438
At2g38170	0.132707	0.333932	-0.0728224	0.322886	-0.282472	1.26339	-0.0762921	0.354307	-0.0349986	0.0406708	-0.0176654	0.0667834	0.201806	0.809583	0.0980299	0.572577
At3g47480	-0.106144	0.349534	0.172254	1.30056	0.507447	-0.651565	0.288356	-0.467774	1.2745	0.842624	2.51731	1.00519	0.587716	0.571495	0.882699	0.779342
At4g05520	-1.8704	1.08824	1.41476	0.341143	-0.57608	0.347408	-0.629926	-0.0169406	-0.0668895	-0.152595	0.520922	0.557668	0.367695	0.26563	-0.109084	0.962266
At4g27280	-0.0582039	-0.519839	-0.166076	0.209315	0.950533	1.75493	0.747946	1.46083	-0.34585	0.021409	-0.698236	0.202376	0.765062	0.000954696	0.413113	0.313908
At4g38810	0.115294	-0.904242	0.570934	-0.140551	1.33384	0.402072	0.0456247	0.0235363	-0.053637	-0.424586	-0.0895746	-0.030666	0.423048	1.11854	1.21433	0.471918
At5g04170	-0.227503	-0.438821	-0.794461	-0.258083	0.149629	-0.208278	-0.2671	-1.04319	0.276909	0.13674	-0.0346209	0.463251	-0.337624	0.432786	0.0829818	-0.127703
At5g39670	0.203259	-0.444865	0.329563	-0.684114	0.125184	2.07415	1.32601	0.797671	1.82908	1.17295	2.25499	1.07011	0.873453	-0.443408	1.82045	-0.279826
At3g07490	-0.610158	-0.183027	-0.201258	1.36813	1.69971	0.729988	1.43124	1.56005	0.354667	0.554357	0.594759	0.502002	0.695773	-0.0133416	1.13207	0.510315
At5g54490	0.233266	-1.10214	-1.18558	0.58968	3.99299	1.08806	2.09371	2.20261	-0.146307	1.38634	0.266966	1.65122	1.43002	0.212441	0.800483	0.907472
At5g66210	-0.297797	-0.00735025	0.0163413	0.00295505	0.566962	1.6623	1.02251	0.752053	-0.0296717	0.367803	0.0573214	0.174912	0.0788677	-0.286191	0.19144	-0.141883
At5g23580	1.20263	0.177367	0.980471	0.184088	1.03304	0.245087	0.218928	-0.177779	0.164936	0.0864873	0.00370786	-0.427584	-0.0867712	0.33845	0.804803	-0.0974694
At3g20410	-0.073406	0.448307	-0.446509	0.433039	0.0667502	-0.133807	0.139656	0.496052	-0.206324	0.209567	-1.14438	0.135816	-0.112257	-0.0420663	0.117432	0.546643
At2g46700	0.412814	-0.0728558	-0.292027	0.349651	1.01175	-1.17029	-0.322984	-0.291226	0.289907	-0.2535	-0.369032	-0.012374	-0.375042	-0.0600493	-0.112609	-0.686261
At3g19100	0.421051	-0.155901	0.130307	1.58916	0.598585	-0.362766	0.422893	0.351781	-0.288308	-1.54719	0.281903	-0.262037	0.610714	0.317559	0.882629	0.57972
At3g57530	0.849586	0.0324516	-0.0979687	-0.483792	0.728253	1.6481	1.45807	1.29685	-0.164487	1.49352	0.17838	0.546465	0.230676	-0.557834	0.473553	-0.512862
At5g57110	-0.128923	-0.376704	0.592623	-1.56414	-0.187456	-0.89662	0.445318	-0.912362	-1.25021	0.286257	-0.885746	1.18414	0.158151	0.176473	-0.0835635	-0.597639
At1g05570	-0.190981	0.720484	-0.185397	-0.0489866	-0.429182	0.636426	-0.15372	0.00377439	-0.0226832	0.0421159	1.24307	0.731826	0.681534	0.0338668	0.0851174	0.174174
At3g51920	-1.04548	0.661525	-0.420705	1.26133	0.659715	0.609331	0.553537	1.03456	0.549989	0.480805	0.409542	1.02552	-0.738114	0.9151	-0.0469521	0.67087
At2g41410	0.569862	-0.0553131	0.0703227	0.248343	0.414504	0.902695	0.274811	0.751605	0.57886	0.586114	1.18833	1.1939	0.728014	0.511621	0.746155	-0.200987
At3g25600	0.192965	-0.365152	0.0172637	0.211849	1.01455	1.37418	1.01684	1.25269	-0.0400937	0.101315	-1.81284	-0.407951	0.561754	0.39285	0.505066	0.0656266
At2g15760	NA	0.70331	0.877758	-1.13745	0.759436	0.696478	0.983437	0.902272	-0.702218	1.02178	0.351842	0.985386	1.01061	0.418797	-1.08179	0.209586
At2g38800	-0.624721	-0.118174	-0.0544671	0.0449022	-0.326045	0.613969	0.366239	-0.0975191	0.207529	0.559497	-1.01542	-0.424615	-0.141138	-0.261582	0.143655	0.270791
At5g04020	0.898576	0.070984	1.16856	1.70274	-0.530867	0.672913	0.412186	0.501569	-0.523998	1.43815	0.936353	-0.68289	0.47427	-0.541013	1.22419	-0.151187
At2g41090	0.303878	0.658922	0.364866	0.604356	1.1159	0.788626	0.218379	1.41313	1.91468	0.308282	2.20834	0.634738	0.94694	0.024938	0.992855	0.336555
At2g41100	-0.014337	-0.123859	0.923604	-0.138621	1.3919	1.02747	0.719155	0.54238	0.978316	0.361713	1.03093	0.455831	0.409346	-0.0830615	1.6246	0.245923
At1g66400	0.175336	-0.642394	-0.00784776	0.205565	2.26646	1.79308	2.01583	1.90071	0.310489	0.636594	-0.412625	0.633925	1.01	-0.18468	1.75649	0.739071
At3g01830	0.816176	0.389944	0.237155	0.793491	1.47281	1.86851	1.14017	0.662908	0.0172979	0.951315	0.764426	0.991049	0.545962	0.337281	0.531419	0.215553
At3g50770	2.38489	0.682704	0.589599	-0.261399	0.653551	0.447362	0.00213556	0.396383	1.14071	0.687039	1.62521	1.31144	0.220608	0.243643	0.611345	0.320977
At5g17470	-0.359298	0.22057	-0.461254	0.334309	0.134406	-0.0731948	1.16459	1.1066	0.13395	0.481703	-0.29724	0.905007	-0.0813086	0.452762	0.45092	0.687505
At5g61790	0.926232	0.509504	0.794681	0.297735	0.16703	0.545818	0.68088	0.711642	0.903654	-0.19191	2.41228	1.14672	0.586489	0.0163076	1.21979	0.105435
At1g56340	0.456102	0.445441	0.730139	0.411627	0.315346	0.503719	-0.144521	0.130768	1.03602	0.036912	1.26378	0.790975	0.806586	0.219352	0.0704746	-0.25246
At1g09210	0.937182	0.139566	0.229171	0.603018	0.663018	0.417424	0.190076	0.2825	1.15107	0.170277	2.39275	0.316819	1.72208	-0.416197	0.469874	0.556226
At4g37010	1.26867	0.305932	-0.0645058	0.565929	0.398887	-0.582643	-0.0129728	0.21497	0.288706	0.468842	0.598416	0.366338	1.56579	-0.423902	2.36852	-0.153585
At3g52720	-0.0699589	0.920223	-0.190062	1.08357	-0.131727	0.264107	0.120313	0.165923	0.148567	0.0949531	0.275666	0.270909	-1.06516	0.468548	-0.159302	-0.0155959
At4g28540	-0.494905	0.165919	0.458487	NA	1.73472	-1.75771	2.41659	-0.904531	1.83771	-0.586214	-0.228642	1.14044	-0.576777	-0.419975	0.311117	0.00101993
At4g35090	-0.599698	-0.340975	-0.728953	0.298135	-0.0730446	0.26087	-0.613179	0.841614	-0.0032557	-0.115497	2.13069	-0.0305359	-0.852975	-0.564809	-0.655946	0.263998
At3g51860	-1.89028	NA	0.716155	0.875534	-0.342454	-0.62654	-1.10879	NA	0.757582	0.387904	0.674075	1.42049	NA	-0.218436	NA	NA
At5g17850	1.58239	-0.418026	0.866506	0.273091	1.898	0.348769	0.571101	1.176	-0.514571	0.426168	-0.190704	0.383633	1.34666	-0.852478	1.10382	-0.105471
At3g53720	1.06968	-0.350633	0.30309	-0.105072	1.50953	-0.760507	0.471137	-0.745984	0.0428081	0.0677772	-0.0343702	-0.0974174	1.19886	-0.294314	0.664169	-0.0191393
At5g22910	0.316488	-0.131326	NA	0.557075	-0.364565	-0.649702	-0.169532	-1.08808	0.0624519	-0.109318	-0.428747	0.750691	0.323501	0.504593	0.588901	0.709397
At5g58380	-0.0553472	0.206406	0.288957	0.130899	-0.110121	0.545438	-0.0670872	0.169648	0.554168	-0.123112	1.1955	1.42948	-0.0322939	0.282348	0.511871	0.375481
At5g45820	0.0283035	1.00906	NA	0.321684	-0.043114	0.267887	NA	0.216199	-1.03158	1.72229	NA	NA	-0.238376	-0.381392	NA	0.110362
At5g57630	0.650001	-0.453228	0.589913	-0.239208	0.153633	0.122658	-0.553355	-0.639285	-0.360254	1.49005	-1.2069	0.957859	0.205141	-0.623023	0.380362	0.0755381
At5g35410	-0.0267411	-0.278627	-0.252941	-0.508339	-0.295615	0.705581	-0.245603	-1.09304	0.422796	0.897229	-0.388873	-0.159371	-0.604026	0.547476	-0.272184	1.11442
At5g10930	0.448597	-0.203468	-0.354621	-0.30961	-0.159342	-0.83441	0.400674	-0.655523	-0.384896	0.473008	-1.41946	0.646778	-0.122775	-0.109305	-0.204584	0.0676329
At3g48530	-0.236034	-0.892272	-0.628888	-1.05785	0.648708	0.369827	-0.295302	-1.17429	0.0259043	-0.386525	-2.27353	0.145792	-0.577193	0.147267	-0.132188	-0.117316
At5g10860	0.0844839	-0.964582	-0.53868	-1.03635	-0.377746	-0.813869	-0.398927	-1.0727	-0.1565	-0.215899	-0.694016	-0.0472255	-0.554661	-0.251038	-0.60015	-0.376639
At5g63490	-0.080069	0.647224	0.322783	0.267812	0.657784	1.37647	-0.182002	1.37615	-0.878108	-0.60643	-0.613557	-0.0101728	0.0875765	0.366135	2.17415	-0.0766414
At2g34720	-0.323774	1.43013	-0.431609	2.21221	0.141689	1.16279	-0.821312	0.499343	-0.863527	0.261978	1.2556	0.204762	-0.359773	0.88285	0.802543	0.403004
At2g38880	0.937372	0.306085	0.461253	1.22309	1.28563	1.22395	0.394957	0.0293892	0.21432	-0.301909	0.523254	0.370997	0.430191	0.590109	0.499296	0.225536
At1g21970	0.502564	0.629401	0.751306	-0.00666186	0.284893	1.095	0.0898337	0.235094	0.733325	0.185457	1.05046	-0.235513	1.17129	0.567163	0.117689	0.573811
At2g19810	-0.890815	0.132819	-0.600024	0.650877	-0.912237	0.695651	-1.05474	-0.519829	0.0369482	0.312887	-2.6346	-0.54605	-1.0819	-0.161044	-0.175142	0.19537
At2g25900	-0.947591	-0.327906	-1.9881	-0.561639	-0.309027	-0.642461	-0.770746	-0.584125	-0.375144	1.16734	-2.08642	0.378376	-0.846032	-0.0524513	-0.531621	0.0587826
At3g44240	-0.0285591	-0.0609879	0.66535	-0.771594	0.139901	-1.80452	0.405283	0.582992	-0.977776	0.352424	0.75303	-0.297064	0.147308	-0.0767365	0.514491	-0.112867
At3g44260	0.34051	-1.41613	-0.263007	0.144413	2.46669	2.56244	2.50481	1.89887	-0.0961784	0.707597	-0.363221	0.372832	0.994068	-0.983159	1.60556	0.0759227
At3g48150	-0.456733	0.429164	-0.536227	0.186745	-0.367551	-1.05303	-0.520465	0.41908	-0.0564797	-0.603352	NA	-0.759216	0.142289	-1.40423	NA	0.244817
At1g18040	1.27572	0.390544	0.775066	-0.288813	0.439955	0.0142178	0.660861	0.310024	0.0306453	0.0850456	1.27285	0.651559	1.13602	0.62767	-0.256374	0.110164
At1g73690	0.846314	0.867036	0.702767	0.109786	-0.440722	0.841013	-0.660848	1.49352	-0.818909	0.411611	0.00273753	-0.105739	-0.863125	0.22618	-0.461612	-0.720513
At3g19820	-0.428138	-0.424517	0.0455675	-0.0162803	-0.104471	-0.241282	0.619217	-0.156127	-0.0256319	-0.851135	-1.16439	0.409164	-0.508751	-0.210452	-0.855513	-0.195208
At2g46520	0.567573	0.214631	0.234158	0.635616	1.04832	0.0351829	0.359343	0.393002	0.334557	-0.704472	-0.489515	-0.275986	-0.777077	0.413214	0.201046	-0.335415
At4g23990	-0.413356	0.756161	-0.701231	0.421964	0.553191	1.41988	0.0652899	0.796033	0.434015	0.406939	0.424433	0.361371	-0.401551	0.383581	0.676323	-0.108321
At1g32180	-0.441383	-0.169108	-0.74707	-1.26393	0.405794	-0.3993	-0.119524	-0.380323	0.523455	0.574069	0.213443	0.276891	0.503963	0.416312	0.176497	0.223081
At4g18780	-0.313375	0.788904	-0.0473449	0.402465	0.097795	1.71046	0.632188	0.268259	-0.319148	-0.484557	0.123605	0.0545789	1.07922	-0.320534	0.178312	0.737889
At5g17420	0.460673	-0.031719	0.341455	0.186134	-0.499225	0.654821	-0.0964233	-0.933899	1.05438	-0.22695	-0.65019	0.154653	-0.346339	-0.106944	-0.0566404	-0.464084
At1g02205	1.46244	0.16017	-0.0478388	-0.429122	0.731229	0.123032	1.09013	0.0297813	-0.65928	-0.00348542	2.2059	0.234204	0.6444	0.575891	1.11251	0.323615
At4g24510	0.922144	-0.392484	0.347907	0.27978	-0.138502	-0.0587096	-0.278048	0.122237	-0.385208	-1.32995	-0.312268	-0.527457	0.219281	0.90546	0.440956	-0.652688
At5g13930	1.94328	0.536882	0.895089	0.755643	1.39152	0.730938	0.605551	0.996948	-1.07139	-0.250754	0.170277	-0.20015	0.512006	-1.20979	NA	-1.08339
At5g05270	-1.28109	1.24022	-0.0925387	1.72015	0.598625	1.64924	NA	0.84393	NA	-1.26508	NA	-0.352395	-1.50956	-0.0144632	0.318884	0.902064
At3g03960	0.6194	-0.416292	0.264159	-0.202022	1.58989	0.883419	0.682169	-0.46433	1.32813	0.532168	-1.08548	-0.515162	0.119203	0.386064	0.58513	0.0681145
At5g56500	0.555935	0.154035	0.570849	-0.247073	-1.00306	-0.277566	0.473576	0.539876	0.465123	-0.237436	-0.430374	0.487608	-0.0775802	-0.862257	0.0811666	0.00153929
At1g44446	-0.978394	1.06922	-1.61565	-0.0751242	-1.41931	-0.0471563	-0.461568	0.408082	-0.0906813	0.356328	0.865115	0.640378	-0.632387	-0.132541	-0.371839	0.0154252
At1g75350	-0.213735	-0.0507648	-0.11321	-0.274752	-1.07963	-0.54331	-0.0145368	-0.13043	-0.416146	-0.427414	-0.354096	-0.871381	-0.518918	-0.24503	-0.325887	-0.110182
At5g17710	-0.490844	-0.260324	-0.452348	-0.170681	-0.749056	-0.694421	-0.0152657	0.046219	-0.291801	-0.137688	-1.36779	0.668651	-0.549828	-0.408088	-0.392713	-0.200302
At2g24060	0.00391489	-0.667195	0.20084	-1.17382	0.18123	-0.0757133	-2.3564	1.10473	-1.53823	-2.13279	0.929348	-0.0926838	0.062252	-1.15807	-0.740209	-1.08899
At3g29240	-1.09332	0.0991631	-0.996457	0.185275	-1.01917	-0.0701542	-0.667132	0.568152	0.608635	0.401323	1.08311	-0.290363	-0.5942	0.467969	-0.47039	-0.268528
At3g18490	-0.116979	0.80574	-0.360318	0.511769	-0.0815263	0.83307	-0.361242	0.469693	0.0437933	0.300768	1.20101	0.595066	-0.0210604	0.314534	0.27443	0.354874
At1g06870	-0.133024	-0.326592	0.0577305	-0.0661559	0.214217	0.558566	0.713648	1.03163	0.328575	1.18207	-0.345905	-0.0788031	0.773499	0.473021	0.484516	0.0940601
At1g69370	0.128703	-0.0781636	0.609227	0.875617	1.16089	-0.105767	-0.387047	0.437104	-0.234588	-0.168516	-0.369854	-0.462234	-0.155858	-0.263905	-0.214349	0.238076
At2g17590	-1.59702	-1.02748	-0.24666	-0.223819	NA	0.35592	0.750223	0.868877	-0.508775	-1.02241	NA	-1.5062	-0.202782	0.324502	-1.66744	0.606585
At2g21830	-0.114137	-0.141327	0.619655	0.236586	-0.638409	-0.0511647	-1.08362	-0.0348944	0.39496	-0.498819	1.51179	0.0903642	-0.0820964	-0.0950935	-0.771792	0.681999
At2g44370	0.279483	0.0412271	-0.830313	-1.16962	0.932034	0.232041	1.0901	NA	0.272092	0.356229	0.764664	1.51419	NA	0.0301262	NA	0.301084
At3g13590	-0.531927	0.203509	0.24064	-0.482396	-1.26887	-0.375542	-0.195691	-0.170306	-0.318719	-0.0710604	0.0929227	0.18233	-0.472897	0.0608997	0.0944479	-0.492618
At3g28650	0.648305	0.666675	0.923042	0.362596	1.63702	0.287585	1.0962	-0.166135	-0.405842	-0.246363	1.14566	0.677627	0.0401232	0.251183	0.957579	0.287372
At4g01910	-0.122981	1.06451	0.455701	1.23553	0.269622	0.41756	1.17763	0.0794149	0.853031	0.568008	0.873404	0.241061	0.708892	1.37533	0.509972	0.0323252
At4g01930	0.209447	0.395181	-0.204177	0.132839	0.223028	-1.03831	1.01163	0.248556	0.0895288	0.445771	0.139396	0.880279	-2.2588	0.129653	-0.133722	-0.151483
At5g40590	-0.975492	-1.03742	-0.845185	-1.36673	-0.740664	-0.624126	-0.588022	-1.08859	-0.0755102	-0.194145	-0.818502	-0.621774	-0.59606	-0.215998	-0.351112	-0.437936
At5g45730	-0.0028134	-0.698574	-0.960686	-0.385464	-1.17629	-0.246456	0.684818	0.645195	0.0914624	0.151378	-0.46555	0.0780579	-0.428947	-1.57964	NA	-1.95154
At5g59920	0.495003	0.324059	0.260572	0.368802	0.856714	0.55062	-0.659138	-0.683264	-0.0800387	-0.105747	0.658145	-0.0258122	-0.30889	0.152709	-0.0170368	1.03443
At5g59940	-0.00388593	-0.0313995	-0.0107394	1.37981	1.53278	-0.314244	0.465157	0.105217	0.383969	0.331741	0.621584	-1.11669	0.0625258	0.541324	-0.126655	-0.670455
At2g13370	-0.205263	-0.0150252	0.23585	0.0620548	1.4181	0.0638459	0.00795451	0.629865	0.390589	0.22228	-0.205047	-0.385143	0.496758	-0.509864	-0.226387	-0.220198
At4g19020	0.151928	0.210285	0.684879	0.793289	-1.28364	0.0266882	-0.334146	-0.385813	0.393507	0.532318	-1.05158	-0.540297	0.44022	0.21675	-0.311115	-0.0836507
At2g27170	-0.54619	0.349957	0.189034	0.146225	-0.230081	1.47424	0.533628	-0.870148	-0.467897	-0.0675413	-0.663902	-0.0833235	-0.171291	0.781123	-0.477246	0.256837
At5g57180	-0.73507	0.117028	-0.54995	0.340455	-0.682506	-0.431874	0.15925	-0.255721	-1.19138	0.170833	-0.0746254	1.02603	0.233914	0.273788	-0.486639	-0.264594
At2g23910	0.298707	0.288168	0.851984	0.555684	-0.191155	-0.201174	-1.05056	-0.227803	-0.333162	-0.645787	0.999179	-0.666928	-0.15725	0.346007	0.0704821	-0.19596
At5g14700	1.25384	0.466749	0.581701	0.115112	0.812539	1.47008	0.828319	0.623292	0.150264	-0.0665087	0.862854	-0.277228	0.893922	-0.246341	1.06315	-0.106551
At4g34230	0.768088	0.259261	0.604268	1.42905	1.905	0.410471	0.472618	-0.30941	0.591875	0.422223	0.570189	0.751896	1.76091	1.22731	0.637179	0.814849
At5g19440	0.55427	0.151184	0.00105124	0.495042	0.726905	0.593967	0.203399	-0.204924	0.551846	-0.136395	0.1753	1.00719	0.569822	-0.703144	0.514721	-0.111382
At2g44350	0.0987979	0.101856	-0.0374461	0.419681	0.138833	-0.158246	0.238929	0.0309207	-0.010986	0.0174336	1.1219	0.411701	0.0584774	0.16564	-0.0581432	-0.208668
At2g42790	-0.383458	-0.792044	-0.146136	-1.25672	0.583758	-0.0589059	-0.152452	-0.608744	-0.560559	0.595536	-0.0814333	0.112633	-0.199838	-0.295609	0.350309	0.0603999
At3g58750	0.226934	-1.19353	0.631055	-0.585777	0.203965	-0.505862	-0.0889225	-0.45455	0.0696933	0.559406	-1.48505	0.0732878	0.157607	-0.222719	0.0427691	-0.59846
At5g11710	0.157147	0.0695681	-0.154799	-0.268087	-0.740444	-0.346263	-0.141422	-0.511121	-0.162276	0.0651209	-1.44556	0.107631	-0.458059	-0.382355	-0.235151	-0.300415
At2g27250	-0.446782	0.0265972	-0.312687	-0.454055	-0.303173	-1.00622	0.409621	0.0501109	-1.1445	-0.967715	-1.16776	-0.413318	-0.8519	-0.497306	-1.44861	0.0164137
At5g23880	0.834321	0.0392874	1.84234	0.092332	0.340021	-0.475293	0.0478203	-0.0486247	1.57378	-0.453624	-0.510617	0.342824	-0.609648	0.437645	0.282758	-0.584516
At5g13630	-0.445409	0.600058	-0.11115	-0.391968	-0.609932	0.0851014	0.0234799	0.715497	-0.577473	-0.171654	1.18943	0.290475	-0.774073	-0.690841	-0.850546	-0.292675
At2g15970	0.179669	-0.184496	-0.816958	0.0804736	-0.282474	-0.0937124	-0.287216	-0.330153	-0.220921	-0.462492	-1.03381	-0.579204	-0.326293	0.535035	0.26007	-0.0797249
At5g19120	-1.12524	-1.14912	-0.748182	-0.754406	-0.260588	-0.941504	-0.360635	-0.715298	0.103861	1.00479	-2.34226	-0.22579	-1.18295	-0.310186	-0.735418	-0.113421
At1g45976	-0.0897115	-0.146079	-0.43607	-0.209678	1.13341	-0.470517	0.0931472	-0.162407	0.305331	-0.211473	-0.262859	-0.149375	-0.453128	-0.399508	-0.0435413	-0.0981414
At2g34920	-0.143663	0.018821	-0.197295	0.324585	-1.36304	1.28663	0.765691	-0.621753	-0.682085	-0.452141	-0.174584	-0.0468182	-0.643126	0.302853	-0.019044	NA
At1g68190	-0.971074	-0.854523	-0.855755	-0.809835	-1.26706	-0.986877	-0.693076	-0.54942	-0.13057	0.753609	-1.32167	-0.174872	-0.10312	-0.306827	-0.528146	-0.296872
At1g68520	-0.855676	-0.462279	-0.591096	-0.81103	-0.998353	-0.684169	-0.653244	-0.641822	0.316694	0.581016	-0.190737	0.26181	-1.13065	-0.453117	-0.0918661	0.153166
At2g47890	-0.610174	0.371729	0.0698197	-0.549544	-1.23582	-0.507865	-0.370309	-0.550154	-0.857398	0.663843	-1.49404	0.0802738	-0.795531	-0.0642841	0.0735763	0.294158
At3g07650	-0.133242	0.285876	-0.359818	NA	-1.21403	0.665473	-0.160692	1.52593	0.251692	-0.00911395	-1.09775	-0.46052	-0.919139	NA	-0.349597	1.3889
At3g21890	0.351961	1.02243	-0.209486	0.950699	0.251987	0.671799	1.18455	1.06953	0.672095	0.540908	1.49024	-0.155514	1.18529	-0.410174	0.122664	0.414581
At4g39070	-1.19266	-0.360974	-0.773039	0.176119	-0.844421	0.648184	-0.312461	NA	0.676467	-0.914529	-2.17866	-0.751441	-0.754005	0.747082	-0.320955	NA
At4g02410	0.138276	0.714624	-0.0499566	0.388237	-0.312243	0.552053	0.0773712	0.664331	0.0547747	-0.182118	1.38363	0.572551	-0.628074	0.666498	0.0957758	-0.0827775
At5g58190	-0.129821	0.664985	-0.1676	-0.154714	0.228646	0.272392	-0.0937396	0.441879	-0.538433	-1.3914	NA	0.0576307	0.512758	0.682946	-0.222551	-0.272797
At5g37420	-0.764961	-0.209659	-0.551427	0.838475	-1.12373	0.047519	-0.591827	-0.625323	-0.136639	0.706395	0.418822	0.909354	0.937274	1.24514	-0.350331	NA
At4g07340	-1.16434	1.22791	-0.332318	-0.0657129	-0.339114	-0.627972	-0.649212	0.366162	-1.03389	-0.287031	-0.539268	-0.352746	1.16047	-0.528793	1.05828	0.681894
At5g64920	-0.252332	-0.31814	-0.480835	0.108525	-0.324526	-0.459587	0.167306	-0.204051	0.709397	-0.314429	-1.12983	-0.755956	-1.01513	0.603658	-0.657936	-0.0796753
At1g08860	-1.13108	0.699441	0.580733	-1.23374	-0.708323	-0.647184	1.21397	0.857423	-0.237253	-0.117995	-0.0413031	0.892239	0.0147327	-0.974136	-0.097595	0.679867
At4g12280	0.656467	-0.308773	-0.346255	-0.608537	0.71624	0.229979	-0.841717	0.0586617	0.935211	1.20502	0.687819	0.0556343	1.37056	0.459836	0.240296	-0.219157
At1g31690	-0.13357	0.0100576	1.13125	-0.0319765	0.480108	1.40183	0.919219	0.671428	-0.741783	-0.704244	NA	-1.82516	0.186066	-0.171062	-0.168191	-0.350687
At1g31700	0.839263	0.261185	-0.171649	-0.2269	0.557988	0.501096	0.52792	0.486854	0.436362	0.517634	0.425478	-0.216459	0.152333	-0.406324	1.42473	0.415564
At1g31710	0.841724	0.00697587	0.792064	-0.030475	0.152051	0.365909	0.396588	0.431874	-0.604341	-1.13588	1.15882	-1.76596	0.674666	0.348071	-0.146853	-0.0482298
At4g12290	0.821692	-0.592603	0.780839	-0.293863	0.486359	-0.0804743	0.110405	-0.48489	1.29092	1.44168	2.07207	2.01223	0.895726	-0.39336	0.554191	0.0591002
At1g22990	-0.231902	1.45146	0.685301	0.766274	-0.333491	0.720227	-0.504203	0.00278057	-1.35809	0.196519	-0.604209	0.1659	0.636475	-0.364783	0.415979	-0.0875203
At5g63530	-0.106438	0.0481627	-1.06509	0.0424919	0.11187	-0.245187	-0.45952	-0.158868	0.0527136	-0.158187	-0.542826	-0.560389	-1.19566	0.230716	0.17837	-0.140365
At1g08830	-0.123286	-0.0209294	-1.30444	0.49974	-0.136667	-0.679852	-0.672681	-0.376276	0.325015	-0.0876869	0.189208	-0.20901	-0.642986	0.0513135	-0.495006	0.0823703
At2g28190	-0.472145	0.0406202	-1.62641	-0.365379	-1.40511	-1.76436	-1.21199	-0.681416	-0.467655	-0.369466	-1.07819	-0.706289	-1.22196	-0.179956	-1.51766	-0.0972544
At5g18100	-0.636118	0.270319	-0.834887	-0.00969108	-0.775891	-0.603507	-0.513315	-0.403444	-0.103753	-0.267795	-1.00102	0.929081	-1.01569	-0.343336	-1.12398	-0.0505855
At1g12520	-0.243394	0.0398527	-0.321462	0.0592026	-0.678258	-0.993047	-0.0359136	-1.05029	-0.0157935	-0.104097	0.968242	-0.451046	-0.989111	-0.0795227	-1.12297	-0.36525
At3g48970	0.72965	-1.17937	-0.182141	0.206196	NA	0.00961555	0.0198894	0.44081	0.848208	-0.0794874	NA	-0.356975	0.0427199	-0.301507	-0.0787034	0.363832
At1g63440	-0.405957	-0.178251	0.68181	-0.2434	-0.593817	-0.409205	-0.0460592	-0.336599	0.0466334	1.27525	-0.573479	0.488659	-0.403376	0.164665	0.00678529	0.410957
At1g19670	2.04303	2.09886	1.06985	2.38759	2.56136	1.77014	1.541	1.53063	-0.175877	-0.15956	0.0352174	0.350563	1.22215	-0.59008	1.15116	0.325659
At1g04400	0.915531	-0.494972	0.722807	-0.56926	-0.142335	-0.235516	-0.238945	-1.19808	-0.569944	-0.0539136	-0.22922	0.0156971	-0.101033	-0.0681545	-0.101852	0.0671922
At1g30820	-1.06537	-0.834034	-0.79816	-0.886681	-0.900829	-0.6799	-0.273217	-0.186425	0.352185	0.258744	-1.69961	-0.720311	-0.342788	-1.23296	0.44902	-0.292532
At1g78820	-0.51671	0.297101	-1.18504	-0.143315	-0.381163	0.430492	-0.251967	-0.214316	-0.321852	0.109296	-1.17602	-0.206751	-0.40033	0.0298486	-0.138695	0.137888
At1g78830	-0.514775	-0.764366	-0.0575338	-0.828252	-0.322714	-0.425133	-0.844361	-0.283637	0.110592	0.140861	-1.72848	-0.221557	-0.237319	0.193015	-0.540967	-0.254949
At1g78850	-0.060442	-1.02198	-0.54273	-0.427564	-0.00377481	0.0701577	0.364068	-0.0722741	-0.305867	-0.140101	-0.40492	0.0482686	0.325444	-0.256785	0.251924	0.033341
At2g46430	0.215683	0.811417	0.763945	0.551365	0.389793	0.369362	0.290092	0.767334	0.674085	-0.115706	1.95501	0.581361	-0.00753889	0.124851	0.3652	0.333576
At2g44740	-0.567688	-1.49839	-0.0791212	-1.40864	-0.0374397	-2.33501	-0.45779	-0.708337	0.364157	0.220265	0.108501	-1.11777	-0.477147	0.14657	-1.32928	-0.765103
At3g21870	-0.78051	0.505815	-0.165775	-1.056	NA	0.294022	-0.311663	1.42478	-0.1892	0.288872	-0.183746	-1.09159	-0.676267	-0.182874	-0.421637	0.398336
At5g50375	-0.561984	-0.0787645	-0.100641	0.784516	-0.754625	-0.920557	-0.773755	-0.209903	0.183852	-0.00279141	-0.292012	-0.513535	-1.07818	0.107691	-0.633944	-0.0880437
At5g43170	-0.0363508	0.443887	-0.43052	0.134455	1.22157	0.643559	0.388491	1.13622	0.884152	-0.609858	0.745664	0.243703	-0.335854	-0.110494	0.0291261	-0.716613
At1g29090	-0.175653	0.0438753	0.0523727	0.895965	-0.203076	0.378759	0.0716913	-0.180497	-0.19792	0.0141192	-1.29393	-0.166215	-0.215817	0.0360621	0.24098	0.062227
At4g11310	3.46978	0.907648	1.94426	1.01437	2.69835	2.92744	1.50303	1.06616	0.520489	-0.836772	0.115028	-0.797384	1.31101	-1.29251	1.56896	-0.555131
At4g11320	4.19272	1.8681	3.07597	2.10298	4.44633	2.21268	3.12783	0.581692	-0.432507	-0.346328	-0.378096	-0.0128531	3.35984	-0.90732	2.17822	-0.409394
At2g46650	1.08103	1.29707	-0.115903	1.48812	1.37485	0.677594	0.97285	1.20347	0.58382	0.241304	0.85562	0.473099	0.495897	0.405241	0.792628	-0.0306606
At2g30750	2.07199	0.878722	0.486176	0.67051	1.69341	0.718414	0.607618	0.939064	0.35348	1.01396	0.871978	0.833068	1.61394	0.605381	1.97319	0.296013
At2g30770	1.40936	0.344245	1.00922	0.724053	1.89893	1.08284	0.0766106	-0.333064	0.881898	1.81147	0.402857	-1.07601	1.65256	-0.132371	1.6366	0.553145
At3g48290	-0.592986	0.208248	-0.0372297	0.281181	-0.0294767	0.0977284	-0.91545	0.17574	0.232309	-0.0202297	1.13212	0.223972	-0.127001	0.365499	-0.0708585	-0.0668853
At3g26290	0.271283	-0.0898519	-0.311406	0.649818	-0.263192	0.314489	0.372921	-0.421466	-0.291014	0.740093	0.792897	1.96855	-0.311733	0.2221	1.50229	0.346812
At4g39950	1.69744	1.69752	0.993673	1.18913	1.61942	1.3969	1.51609	0.970763	-0.357567	0.972516	1.07359	1.08127	0.844808	0.461813	1.0371	0.0654717
At4g31500	0.985436	0.820505	-0.443902	0.756249	1.44944	1.20159	0.610386	0.718928	-0.688912	0.570605	0.668687	0.981562	0.112114	0.283157	0.543912	-0.398389
At5g05690	-0.669363	-0.987903	-1.00108	-1.11262	-0.821682	-1.21414	-0.184075	-0.753276	-0.233473	-0.187766	-0.648505	-0.623179	-0.542942	-0.228742	0.322756	-0.0605012
At1g16400	0.787894	0.690626	0.303316	1.53801	0.659699	1.51595	1.22634	0.561476	0.00718846	0.0868379	1.09783	1.20079	0.735162	0.511957	0.820448	0.375641
At2g14100	0.0616686	-0.402981	-0.400826	0.0650443	-0.307774	-0.639177	-0.253831	-0.0523047	-1.05322	-0.116025	-0.557245	-0.0838094	-0.136835	-0.167003	0.141943	-0.130571
At2g45560	-0.372302	0.228529	-0.0636512	-0.0347008	-0.640414	-0.231343	-0.253392	-0.155314	-0.843759	1.07956	0.259281	1.46148	-1.1193	0.441455	-0.729732	0.457705
At3g20140	0.618438	0.383982	1.06504	0.27869	0.629008	0.496626	0.514403	0.534208	0.832441	0.126407	0.984605	0.619635	0.075249	0.367823	0.550961	0.27659
At4g12300	-0.365075	0.148781	0.175861	0.596874	-0.420893	-0.0430825	0.236551	0.202123	0.334491	0.293284	1.24506	0.743582	-0.257909	-0.120464	0.701445	-0.181104
At4g13770	-0.0969098	0.178387	0.360551	0.73775	0.93539	0.43786	0.251036	0.0868425	0.235568	0.0696343	1.02357	0.986096	0.436426	0.167444	0.777499	0.167438
At4g22710	-0.00894731	0.0117436	-0.153286	0.252165	0.536599	0.175483	0.444044	0.406327	1.2822	0.89387	1.51197	0.773233	0.163926	-0.136383	-0.549585	0.0487942
At4g39510	1.67246	1.19653	0.439554	0.853669	1.34415	0.711209	1.09112	0.74707	-0.660458	-0.431372	0.77832	0.537755	0.115743	0.291573	0.495763	-0.255645
At5g25120	-0.618313	0.412977	0.129858	0.763397	-0.2964	0.757106	-0.463701	-0.203916	0.737231	0.423459	1.43246	-0.0739943	-0.108812	-0.25802	-0.515375	-0.100649
At5g25130	-0.41319	0.622961	-0.157432	0.280863	-0.0589432	0.224223	0.349865	-0.249459	0.185322	-0.103503	1.25574	-0.176627	0.0459874	0.465149	-0.36277	0.1952
At5g36110	0.456486	0.0351206	-0.0396426	0.678161	0.247518	0.628986	0.294238	0.118939	0.965123	0.421402	1.28836	1.26249	0.595701	0.333245	0.0802952	-0.0178907
At5g48000	0.630765	-1.03651	0.357872	0.530268	0.46266	-0.20487	0.0491148	-1.20788	0.231905	-0.953262	0.343114	-0.546411	-0.340552	-0.412688	0.297678	0.113734
At1g55940	0.20703	-0.116593	0.0460601	-0.375776	1.40256	0.521925	0.373545	0.65815	1.34746	0.338865	0.506533	0.495173	0.166262	-0.549543	1.29621	0.413036
At1g63710	-1.10404	-0.577624	-1.10024	-0.498037	0.235281	-0.280006	-0.0555495	0.0188237	0.570744	0.329086	0.144796	0.70095	-0.382158	0.0725276	-0.151358	-0.0951293
At1g64950	-0.203762	0.659664	0.121131	0.949606	-0.6724	0.37218	-0.158449	0.553414	0.274641	0.78023	0.886959	1.39707	-0.671732	0.453326	0.28786	0.148532
At1g66540	-0.37602	1.74713	-0.873707	1.40885	0.23271	1.06492	-0.112661	0.936385	1.05115	0.212515	0.902031	1.29566	0.561137	0.575949	0.484814	1.05771
At2g26710	0.411128	-1.10108	-0.566034	0.823794	-1.16102	-1.18474	-1.07499	0.300277	0.236037	1.14947	-1.4388	-0.418915	0.13004	-0.0864107	-0.318938	0.370398
At3g03470	-0.140045	0.601164	-0.0971999	0.29112	0.664614	0.724972	-0.168736	0.14577	0.605995	0.735498	1.52116	1.2679	-0.0335709	0.47482	0.459296	0.0524989
At3g14620	-0.206948	-0.294666	-0.40355	0.353011	0.279413	1.42164	0.56506	-0.609574	0.656077	0.236224	1.81332	0.918951	1.36026	-0.380626	0.405056	-0.163577
At3g19270	-0.375957	0.34861	0.0689931	-0.922662	NA	1.72336	-0.414084	-0.470479	-0.208388	0.413878	-1.01058	0.34356	0.857966	-1.05924	2.44272	0.377313
At3g30180	-0.894536	-0.615352	-0.826773	-0.293631	-1.2291	-1.05484	-0.675026	-0.98967	-0.0883916	-0.79723	-0.416111	-1.53243	-1.09608	0.363931	-0.595731	-0.196699
At4g12320	-0.289359	-0.0303078	-0.501734	0.504651	-0.264264	0.505093	-0.439762	-0.0918359	-0.0129891	0.331288	0.826857	1.21828	0.0926383	0.0704752	0.132553	0.0581548
At5g02900	1.64856	1.26602	0.106451	0.921775	1.14829	1.1151	1.28501	1.14691	-0.101277	0.0908983	0.804128	0.374721	0.187415	0.0432571	1.05159	-0.144161
At5g38970	-0.883388	-0.352279	-1.14703	-0.458709	-1.36616	-0.542585	-0.476554	0.196647	-0.511559	-0.770476	0.133567	-1.03041	0.0493147	-0.64247	-0.297205	0.505547
At5g52320	1.25543	1.29119	0.802301	1.44803	2.08074	1.23429	1.28357	1.45106	-1.18247	-0.652083	0.84793	0.679302	0.266857	-0.154529	0.866755	0.501802
At3g63440	1.3103	0.317834	0.612244	1.11527	2.00568	0.860837	0.67566	0.242084	-0.29299	-0.0890756	0.465706	0.285581	0.286839	0.0890358	0.887651	0.539013
At4g29740	1.87526	-0.101846	0.57594	0.226786	1.50126	0.566413	NA	0.25509	-2.25202	-0.442915	-1.19932	-0.277462	0.423654	0.51596	1.27548	0.272949
At1g17745	0.68279	0.25673	0.30047	0.605254	1.91474	-0.423898	0.24962	0.554847	1.74965	-0.0777596	2.45064	2.05914	1.17841	0.287438	0.298087	-0.713378
At1g35530	-0.0181073	1.13253	0.727654	-0.764783	1.66674	-0.55822	-0.0495077	0.439074	-0.0669939	-1.85812	1.04876	-0.807448	0.811744	0.970141	-0.175893	0.0261773
At4g16630	0.752991	1.02984	0.437867	0.83548	0.444483	0.39528	0.207751	0.773652	0.084263	-0.0268953	0.21868	0.808768	0.656574	0.92594	0.0349144	0.408507
At4g15560	-0.471357	0.114208	-0.444686	-0.776328	-0.513242	-0.379878	-1.02654	-0.108604	0.348579	0.194182	1.10092	-0.435359	-0.30583	-0.662599	-0.167962	-1.06232
At5g25610	0.63983	-0.0983528	-0.569335	0.0715338	0.541541	0.0197652	-0.317874	-0.362239	-0.258759	0.0764869	1.07827	-0.395912	0.493287	0.607738	0.510958	0.00313037
At2g34300	0.669611	0.00633546	0.668255	0.0879596	0.670927	-0.476173	0.400884	0.0804438	1.05263	-0.293526	0.956086	0.117261	0.156538	-0.175513	0.50667	0.0900864
At5g06050	-0.42526	0.393993	0.590991	-0.502304	NA	-1.11813	0.243278	-0.197015	NA	-0.146551	0.569004	0.224171	-0.107462	0.231213	NA	-0.421272
At1g20450	0.889431	0.720394	-0.201513	0.664756	1.6499	0.305228	1.09438	0.577778	-0.524612	-0.939693	-0.915438	-0.430252	0.0826134	0.654257	0.976233	0.333047
At3g50970	0.509202	-1.11971	0.598376	-0.510736	0.468203	-0.368858	-0.610968	-0.703797	-0.957897	0.858807	-2.15597	0.84165	0.969513	1.19114	1.15496	-0.018636
At4g38410	1.68599	-0.287672	0.469629	-0.0611749	1.50333	-0.270657	0.533767	0.0287751	0.403732	0.377935	-0.443937	-0.697853	1.3537	-0.0541217	0.83783	0.0858339
At1g19570	1.63088	0.499705	-0.049517	1.036	1.44045	0.709214	1.50862	0.50799	-0.0606062	-0.100252	-0.347058	-0.673703	1.84878	-0.0757225	0.930996	-0.361203
At5g36270	1.73778	-0.121761	1.49165	0.0427184	1.06781	0.973322	1.25128	0.553449	-0.304006	-0.106325	-0.702949	-0.708088	1.1302	-0.603758	1.24451	-0.259067
At5g58770	-0.242312	1.4748	-1.0895	1.56723	0.317491	0.931709	0.275797	-0.160746	-0.191057	0.407912	0.903807	-0.114751	0.372437	0.30213	0.415577	0.605432
At5g15910	-0.0337789	1.07603	-0.204665	1.34775	0.0319113	0.260073	-0.419751	0.849386	-0.593709	0.383528	1.0007	0.580213	-0.878076	0.362152	0.179163	-0.806272
At1g06670	0.520715	0.445043	0.583053	0.814332	-0.493161	-0.124152	0.946007	-0.114621	0.373123	-0.0530064	1.14032	0.482347	0.0340005	-0.37112	-0.186502	0.517035
At2g39800	0.253045	-0.170867	0.0376728	0.0613033	0.444021	-0.175975	0.333074	-0.641271	-0.522738	-0.0382139	-1.29614	0.156292	-0.0717094	0.607835	0.843506	0.412816
At3g55610	-0.48149	0.132677	-0.0253831	-0.028865	-0.771017	-0.0368108	0.144228	-0.933764	0.123788	0.138315	-1.2531	0.329105	-0.471017	0.770446	1.02272	0.350428
At2g31360	-0.0955331	-0.415414	0.238921	-0.167489	0.0689497	-0.509447	0.187775	-0.302608	-0.674662	0.821693	-1.27014	0.18379	-0.158104	-0.0549524	0.0653384	-0.183345
At3g16240	-0.362003	-0.577076	-0.471685	-0.453388	-0.515884	-1.14662	-0.53541	-0.726076	-0.669798	-0.909405	-1.22755	-1.24036	-0.524023	-0.141191	-0.952529	-0.0895648
At2g46140	0.814735	-0.301547	0.220844	0.18901	0.845633	0.364128	0.189888	-0.251746	-0.669615	-0.0164145	-1.25261	-0.0463486	1.31956	0.217639	1.1619	0.354141
At1g69420	-0.238298	-0.2324	-0.208572	-0.369179	0.00127219	-0.194113	0.508651	0.125428	-0.430395	-0.662949	-0.324922	-1.00293	-0.46146	-0.285996	-0.434923	-0.0621565
At3g48760	0.203845	0.321473	-0.229539	-0.0219261	0.350034	1.04055	-0.0687538	-0.330502	0.52501	0.22286	-0.713752	-0.312783	-0.481709	-0.712916	0.0946119	-0.59437
At5g50020	0.195193	0.451642	-0.667385	1.20183	0.301515	-0.187899	-0.00578024	0.767142	-1.2597	0.485571	2.40089	1.29406	-0.172453	0.193478	0.258659	0.318419
At3g17770	0.196211	0.0968374	-0.0406172	-0.108959	-0.394954	-0.394804	-0.0326627	-0.102645	-0.275567	-0.38828	-0.00318377	-1.14027	-0.53243	-0.339008	-0.673446	0.280718
At1g12210	-0.0792044	-1.07996	0.264823	0.332642	-1.63001	-0.0426133	0.253046	0.131445	0.266931	-0.206673	-0.0970044	-0.0943126	-0.105332	-0.823316	-0.620131	-0.683257
At3g50950	0.487149	0.384472	0.611845	0.170181	0.814066	1.1586	1.14697	0.804568	0.841634	0.134194	0.764617	0.131892	0.258278	-0.308856	0.534323	-0.253145
At4g33300	-0.112116	-0.360665	-0.172249	0.253551	0.595806	0.527788	0.37882	0.515352	0.523811	0.325591	1.12132	0.586144	0.0804284	0.0114567	0.312793	0.148103
At5g04720	0.129823	-0.153696	0.69335	0.254192	0.654487	0.784239	1.05434	0.645611	0.552583	0.408839	1.13538	-0.0415242	0.605933	-0.105506	0.864512	0.346369
At3g48090	0.540311	-0.0770822	-0.00747459	0.166621	0.494975	0.0296977	-0.0923606	0.819358	0.646259	-0.24563	1.67519	0.435069	0.0636227	-0.435054	0.199726	0.351362
At1g57650	-1.61831	-0.548	NA	-1.11524	NA	-0.797165	NA	0.674475	-1.35043	NA	-1.18132	-0.488504	NA	0.0215407	-0.458322	0.564972
At1g61300	0.112828	0.0438543	0.101303	0.425257	-1.04781	0.230498	0.0549396	-0.534809	0.160679	-0.0864127	-0.00427408	-0.106311	-0.507321	0.0825722	-0.892034	-0.437689
At4g27190	-0.667696	-0.131478	0.484601	0.659554	-1.43923	-0.705602	-0.878724	0.479063	-0.876623	-0.664233	0.00832034	-0.0123541	0.012249	0.487126	0.0508075	-0.510861
At1g61100	-0.0148711	-0.357014	0.135575	-0.163712	1.56429	-0.129214	0.461553	-0.38754	-1.32503	-0.525373	-0.160601	0.286384	0.649366	-0.093435	-0.681307	0.204966
At5g44910	0.527147	-0.226617	0.120576	0.448169	1.45225	1.46984	1.52348	1.23967	1.15021	1.4835	0.810346	0.505661	1.05827	0.977355	0.903121	0.502596
At1g72900	0.0498995	1.20148	0.171439	0.621537	1.75675	1.47043	1.0365	1.64854	1.36088	0.857537	2.48399	1.0543	1.05484	0.37438	0.895468	0.884935
At1g72910	0.842362	0.575429	1.15273	0.950183	2.62461	2.36006	2.18822	2.29834	0.430154	1.35762	1.91815	0.853431	0.928157	-0.183684	1.05021	0.369381
At1g72940	0.00208599	0.505124	-0.455626	0.876094	2.7912	2.07767	2.58043	1.97921	1.60885	1.02225	-0.100847	1.34839	1.53322	-0.305228	1.92275	-0.401657
At1g72950	0.215335	0.486063	-0.372076	0.133697	0.941805	1.494	1.26357	0.999178	1.31511	0.898987	1.85705	0.332748	1.65033	0.341286	0.508277	0.675812
At3g04210	-1.30666	-0.0912288	-0.670048	-0.0191281	-0.479353	-0.519843	-0.108341	0.266712	0.491306	0.517381	1.49041	1.25934	0.172508	-1.21613	-0.226469	0.346796
At1g69545	-0.628572	-0.337262	0.56677	1.14192	1.36394	-0.284184	0.212198	0.482132	-0.144478	-0.621362	-0.0181286	-0.171808	0.461694	0.515765	0.19441	-0.0910641
At1g63750	-0.625816	-0.0131334	0.632787	0.757954	1.89731	1.65589	1.18875	1.05875	0.297667	0.725562	0.733173	0.452028	0.660872	0.740279	-0.0829427	0.341587
At5g17880	0.123825	-0.00977637	-0.828563	-0.604532	0.584206	-1.03977	-0.354762	-0.152643	0.44956	0.489723	1.17101	0.150765	0.486152	-0.444144	0.248199	0.556291
At5g41750	0.230497	-0.281968	-0.141406	0.133533	1.02961	1.84831	1.19527	1.84675	-0.374101	1.04459	1.09519	0.67787	0.42276	-0.0394158	0.123352	0.050982
At5g46260	0.081238	-0.894644	-0.012671	0.261588	-0.117717	0.10464	-0.681905	-0.513198	1.34101	0.045668	0.425991	-0.00256371	-0.168885	0.294499	0.0797222	-0.528445
At5g58120	-0.496096	0.413267	0.0936029	0.751977	0.852965	1.85359	0.523963	1.69969	0.586061	0.696458	1.76539	0.535301	0.237301	0.46387	-0.323225	0.417919
At2g15080	1.34114	0.0613446	0.358836	-0.062891	1.0821	0.663247	0.332685	0.268347	0.0285806	0.669818	-0.384263	0.621601	-0.0622817	0.0672734	0.257262	0.157205
At2g34930	0.739836	0.809839	1.29833	-0.00295191	2.02901	1.63172	1.04466	1.36488	-0.0121343	-0.199044	0.562609	0.0597936	0.258745	0.178981	0.0992166	0.0194524
At3g23120	-0.783731	-0.976626	-0.349379	-1.17255	-0.689865	-0.515085	-0.390421	-0.280939	0.652944	-0.0191631	-0.479118	-1.12006	-0.297859	0.623782	0.188937	-0.954665
At3g25020	-1.23004	-0.607069	0.344392	-0.035779	1.4129	0.522765	0.475784	0.730652	1.11643	0.492299	1.07981	0.634454	0.179368	0.510172	0.0466705	0.242969
At4g04220	1.28968	0.732989	0.92285	0.41531	1.35909	1.07463	0.395977	0.0148395	0.950567	0.314512	1.25989	-0.622963	2.41974	2.26886	2.26036	0.489143
At4g13900	0.136777	0.22599	0.529356	-0.363559	0.314934	1.00322	-0.116351	0.492434	1.05497	0.593875	1.02438	0.671721	-0.587879	0.897927	0.447366	0.199743
At5g40170	-0.293273	-1.06072	-0.423154	-0.128526	-0.186348	-0.497207	-0.178611	-0.484949	0.408434	0.548661	0.49125	0.20195	0.394131	-0.0291467	0.424018	0.217254
At3g44630	-0.854751	0.770199	-0.651267	0.484628	0.226738	0.211957	1.18061	0.347744	-0.804774	0.16869	0.558298	-0.0389097	0.0584061	0.286548	0.0843043	0.457624
At4g26090	1.13767	0.342859	0.529836	0.798438	-0.0911506	1.25823	0.285677	1.3859	0.294945	0.509128	1.77153	0.500137	0.417594	0.374254	0.610662	0.492044
At1g12220	-0.260117	0.193521	0.224756	1.17404	0.0823968	-0.221021	0.811563	0.247335	0.564464	0.883546	1.08073	-0.0573279	-0.196022	-0.935122	1.04779	-0.118135
At1g33590	0.280293	-0.350156	0.0149503	-0.513089	0.416205	0.698781	-0.14153	0.197724	-0.495283	0.413458	-0.232191	1.14439	0.485065	-0.606298	-0.122341	0.018171
At2g33060	0.647169	0.698217	0.624618	0.208243	1.523	0.435587	0.173966	-0.522924	1.59297	1.46903	0.287403	0.682103	0.12087	-0.138151	-0.896687	-0.626354
At1g22900	-0.209227	-0.596291	-0.373446	0.0767662	-0.2213	-1.04239	-0.0248762	-0.13711	0.286164	0.317576	-0.410765	-0.712096	-0.796678	0.0794246	-0.0795674	-0.971585
At1g55210	0.634226	0.674185	1.04491	-0.167637	0.688072	0.658132	0.464824	0.137132	0.055718	-0.100738	1.58917	1.16145	0.49569	0.167989	-0.11762	0.0613477
At5g49040	1.2744	1.00509	0.247545	0.746827	1.89597	0.135973	0.442803	0.579237	0.406956	-0.00769615	0.841239	1.15131	0.458059	0.707179	0.282963	0.0304571
At4g16880	1.37122	0.0711879	0.113442	0.568612	0.621039	-0.178343	-0.440253	-0.197791	-0.361708	1.92502	-0.31288	0.508687	-0.034984	1.24044	-0.0319054	0.022937
At4g36400	1.36209	0.620026	0.775658	1.14621	2.01962	1.19757	0.804262	0.0148477	0.200168	-0.0352201	0.647074	0.0138519	0.115674	0.259209	1.04889	0.207347
At1g70000	-0.864519	1.10729	-0.108629	0.217909	-0.0441537	0.514783	0.315456	0.0768253	0.104886	0.210369	1.07266	1.02285	-0.0345136	1.08591	0.153865	0.339163
At3g10690	0.209951	0.133212	0.527592	-0.0747505	-0.79889	0.0702098	-0.50693	-0.465058	-0.271384	-0.44255	0.20508	0.288371	0.610511	-1.16324	0.160495	-0.520917
At5g54090	1.08168	0.666922	-0.109442	-0.533676	-0.971814	-0.157951	0.563447	-0.0542036	-0.379879	0.910539	-0.182641	0.995985	1.17339	-0.194587	1.2277	0.319049
At1g34380	-1.12811	-0.311028	-0.348299	0.154197	-0.409625	-0.756756	-0.276866	-0.58637	-1.03188	-0.0369941	0.0426382	-0.278122	-0.909429	0.0415107	-0.267513	-0.453618
At1g79650	-0.317644	0.22106	-0.171563	-0.74134	-1.04244	0.32417	-1.82712	-0.502518	-0.240819	1.06662	-0.107937	-0.465117	-0.75079	0.134448	1.26694	0.427437
At3g19210	-0.33904	-0.110338	1.11045	-0.352652	-0.336731	-0.176396	-0.651722	NA	0.0902878	-0.401201	1.01437	0.131096	0.738597	0.0857028	-0.827006	-0.0546647
At5g63330	-0.148883	0.644498	-0.2176	0.0499464	0.468554	0.848562	-0.455681	0.572568	0.121173	0.437168	1.48287	0.493679	0.561519	0.960049	0.131093	0.377755
At3g20880	-0.808795	-0.135363	-0.590209	0.398998	-0.124779	0.137647	-0.364951	0.0947484	-1.08009	0.567648	-0.442364	0.136969	0.0527508	-1.11526	0.923548	-0.265298
At3g61260	-0.0119387	-0.523589	-0.0228355	-0.541064	-0.256088	-0.414628	-0.391522	-0.264712	-0.00683572	-0.0935611	-1.59734	-0.441802	-0.786406	-0.0010957	-0.527899	0.00410619
At2g46870	-0.740452	-0.695071	-0.631472	0.0210817	-0.0273197	-0.106336	0.447455	-0.224275	-0.47152	-1.1962	-0.408162	-0.384883	-0.128086	-0.0354471	0.192978	0.490134
At5g47430	-0.0259571	-0.260634	-0.382153	0.364663	0.143961	-0.107146	0.299782	0.173375	0.3581	0.0961801	-0.154435	1.10152	0.246742	0.467963	-0.0720039	0.78103
At1g68990	1.81456	1.10646	1.39428	0.695917	2.05321	1.11681	1.22354	0.129823	-0.294022	-0.600356	0.350298	-0.747337	1.03121	-0.324879	0.964156	-0.261609
At2g47440	-0.546182	-0.484911	-0.375847	-0.152807	-0.179909	-0.856224	0.0890906	0.0984628	-0.0435632	-0.830707	0.213833	0.144411	-1.04089	-0.274787	-1.12954	0.281993
At1g18700	-0.00291336	0.34953	-0.398479	-0.90527	-1.01389	-0.379427	0.230762	0.42915	0.355487	0.306358	-0.188857	1.06882	-0.124536	-0.270477	0.172984	-0.0145177
At1g56300	-0.168417	-1.02411	0.382979	-1.21323	0.125677	-0.616655	0.100971	-0.561399	-0.391605	0.799858	-3.00323	0.793266	-0.38942	-0.111925	-0.138209	-0.250788
At1g80920	-0.292052	-0.764007	-0.666701	-1.15257	-0.694893	-1.25402	-0.958742	-1.49016	-0.0638038	1.96883	-3.20015	-0.838302	-0.682848	-0.0834042	-0.140097	0.154213
At2g42750	-0.0319976	0.230301	-0.483527	0.452716	-0.0294932	-0.058546	-0.499814	0.258328	-0.178431	1.03182	0.550855	0.862674	-0.251119	0.269572	0.00467772	0.0144911
At3g08910	0.324378	0.54822	-0.000642757	0.152151	0.106937	-0.101395	-0.0863455	0.0450825	1.00462	-0.130098	0.697787	0.161211	-0.304176	0.327	-0.164821	0.636164
At3g12170	-0.460601	-1.39436	0.407926	-2.02501	0.337088	-1.35857	0.804487	-0.0846325	0.00275488	0.0691901	-0.768992	0.701304	0.310838	0.5785	-0.0921527	0.75367
At3g57340	-0.383079	-0.50006	-0.44277	-0.447049	-0.26188	-0.570477	-0.134299	-0.442482	-0.105535	0.0613975	-1.18172	0.0231246	-0.784092	-0.601908	-0.131264	-0.25066
At4g09350	0.796689	0.293925	-0.471732	0.58073	0.559071	1.15488	0.288897	0.184114	-0.0030428	-0.103884	0.802503	-0.513767	1.18656	0.17502	0.633416	0.28057
At4g36040	-1.01329	0.0855016	-0.372679	-0.383416	-0.287759	-0.666063	-0.145919	-0.312224	0.768812	1.83302	-0.325497	0.741513	-0.19396	0.168512	0.549157	0.194866
At5g05750	-0.035383	-0.00505775	-0.470152	-0.239764	-0.342352	-0.285694	-0.409975	-0.859691	0.637567	-0.199443	-1.05172	-0.320428	0.0299087	0.324087	-0.0650537	-0.42963
At5g09540	0.334514	0.255639	0.633639	0.582182	0.39463	-0.299952	-0.249211	-0.766598	-1.13295	1.08239	-2.27278	0.783082	-0.117837	0.892761	0.770149	-0.125056
At5g16650	-0.123112	-0.477263	-0.148	-0.55988	-0.457913	-0.660396	0.0742551	-0.545246	-0.219697	-0.236574	-1.45267	-0.924501	0.0523701	-0.214305	0.182442	-0.208581
At5g22080	-0.983275	-0.362159	-0.761726	0.362629	0.0135641	0.377795	-0.141546	-0.475156	-0.238595	-0.101669	-1.0389	-0.436489	-0.855446	-0.484112	-0.0624841	0.119524
At1g28310	-0.126113	-0.420007	-0.245751	-0.832617	-0.15976	-1.07242	-0.235764	-0.849997	-0.191618	-0.270706	-0.492051	-0.686502	-0.139744	-0.104798	0.668707	-0.140373
At3g50410	-0.288628	0.239294	0.910772	0.148896	0.0425042	-0.0256453	0.521326	-0.575337	0.653138	1.2176	-0.689448	-0.745553	0.0633144	0.372138	0.168349	0.333188
At5g60200	0.789381	-1.34629	0.712427	-0.748245	-0.782709	-0.129691	-0.027327	-0.959763	-1.39399	-2.03824	-0.807857	0.564564	0.342662	-0.482537	-1.03648	-0.974578
At1g28330	-0.64793	-1.7248	-1.38552	-2.37014	-0.804029	-2.13363	-0.570684	-2.49203	0.0610451	0.581603	-2.11286	-1.09017	-1.06367	-0.925639	-0.570803	-0.802022
At1g73330	0.0421923	-0.129482	0.527417	-0.230701	0.0633907	0.84652	-0.320841	-0.193103	0.682951	-0.308853	0.302778	0.584388	-1.01367	-0.13345	-1.44929	0.652934
At1g73325	2.89132	1.56637	2.11876	1.61843	3.42575	1.98353	2.74636	1.64941	2.37223	2.38998	0.840853	-0.768235	1.17985	0.0911002	2.24544	0.532934
At3g23610	-0.655084	0.278947	-0.142433	-0.413098	-0.347646	0.152662	-0.0900921	0.252229	-1.12343	1.71203	0.936199	1.12869	-0.0775111	0.124873	-0.682242	-0.00867436
At4g03510	-0.974234	-0.588004	-1.59983	-0.525863	0.131328	-1.07661	-0.72606	-0.884785	0.938284	1.1351	-0.408907	-0.583744	-1.31167	0.103709	0.222665	-0.138287
At3g22840	-0.485099	0.276042	0.020906	0.702766	-1.09673	0.694941	-0.0666327	0.350586	-0.329224	0.185193	-0.605438	0.239677	0.426164	0.382826	1.13276	0.00709316
At1g50940	0.604678	-0.152496	-0.470709	-1.77681	1.05731	-0.600968	0.203508	-0.000342981	0.122226	-0.0548554	-0.737274	0.397829	-0.18708	-0.0314312	0.291677	-0.411009
At3g08740	0.607389	0.329642	0.359231	0.644847	2.17525	0.0379049	0.874987	-0.0112411	-0.249635	0.0228542	-0.157133	0.031828	-0.162098	-0.104197	0.905556	0.486821
At1g06220	0.235247	0.273606	-0.59344	0.453688	-0.569589	0.317297	-0.150502	0.307184	-0.151033	-0.106508	1.94871	0.303931	0.0185445	-0.484046	-0.0661003	-0.121199
At1g62750	-0.0346648	0.43114	-0.0613626	0.1386	0.190621	-0.206143	-0.165417	0.520912	-0.314282	-0.209273	1.474	0.746349	0.278543	-0.421927	-0.830725	0.193851
At3g51810	-0.310441	-0.3959	-0.209191	-0.260546	-0.607712	-1.0455	-0.461408	-0.624798	-0.17585	0.313684	-0.231293	-0.43462	-0.251662	-0.0456292	-0.511001	-0.043207
At3g54150	-0.558406	-0.883116	0.107261	0.858181	-0.235614	-0.367096	0.183145	0.0834576	-0.109892	1.1748	-0.396236	-0.310408	-0.6656	0.120495	0.376571	-0.216406
At5g10830	-0.144176	-0.0833504	0.267641	0.0171343	-0.642367	0.540892	-0.510975	-0.679571	-1.14666	-0.357272	-1.72093	-0.233949	0.184973	0.0776183	-0.22059	-0.139405
At3g10780	0.590804	0.593791	0.701791	0.295506	-0.104099	0.106546	-0.854484	0.237225	-1.06116	-0.220483	NA	0.374074	0.158335	0.183931	0.0671028	-0.141895
At2g05950	1.7037	0.332104	0.998506	0.703852	1.56118	0.968958	1.7927	0.714735	-0.346633	-0.191143	-1.32616	0.259185	0.527247	-0.454283	1.17533	-0.127583
At2g16610	NA	NA	-0.184471	-0.314543	NA	0.949025	0.563321	NA	-1.06287	-1.39578	-1.09074	-0.630325	-0.223679	NA	NA	-0.55572
At4g20260	-0.293498	-1.15763	-0.331674	-1.72144	0.0377263	-1.37582	-0.161626	-1.0298	-0.0626419	-0.189336	-0.470224	-0.365315	-1.04003	-0.6222	-0.617079	-0.693322
At1g05470	-1.08393	-0.207292	-0.738911	-0.599008	-0.795158	-0.469205	0.0554827	-0.138953	-0.334611	-0.301551	0.808979	-0.884246	0.0433257	0.0809412	-0.223969	-0.740479
At3g21530	-0.0451036	-0.32471	-0.496502	-0.506719	-0.781491	-1.02534	0.308407	-0.0752821	-0.0500606	-0.226577	0.24945	-0.0742406	-0.292453	-0.17564	0.205357	-0.204591
At5g10810	-0.571287	-0.0688808	-0.418907	0.270873	0.428169	0.163933	0.001451	-0.232459	-0.0412515	0.227964	0.245156	1.16389	-0.0305805	-0.246972	0.0242773	0.0550789
At3g51000	-0.276157	-0.132723	-0.581555	-0.0858681	-0.81051	-0.30123	0.202199	-0.00479161	-0.156297	0.318028	-1.56746	0.832065	0.183947	-0.0682601	0.227967	0.169158
At1g09740	-0.918147	-0.537642	-0.724586	-0.484551	0.0460417	0.113613	-0.94926	0.284926	-0.307609	0.50188	-1.09372	-0.354652	-0.50197	-0.0836021	-0.194605	-0.345065
At2g41430	0.117657	-0.170898	-0.0321933	-0.107591	0.254717	-0.316364	0.236835	0.197134	-0.104882	0.826323	-1.12041	-0.385812	-0.295689	-0.323412	0.267892	0.204603
At4g19120	1.02909	-0.612757	-0.22622	-0.282827	0.291234	-0.808718	1.00502	-0.749525	-1.3874	0.136732	-1.24266	1.12527	-0.370945	0.239476	0.105828	-0.20912
At1g58520	-0.718921	2.30358	-0.858028	1.51272	0.28918	1.04721	-0.760909	0.813691	-1.15185	0.935805	1.91033	0.470277	-0.428347	0.43783	0.135689	0.742363
At3g54510	-1.4247	-0.204214	0.413109	0.0344008	-1.45131	0.286477	0.728129	-1.62444	0.334678	-0.203566	1.13152	-0.381502	0.283483	1.24162	-1.38385	0.539076
At4g02900	-0.150695	0.801273	0.370717	1.2878	-1.46789	-1.10865	0.391815	-0.447248	-0.857125	-0.458863	NA	-0.836363	0.13008	0.35382	-0.29338	-1.09671
At2g23570	1.27866	-0.240871	0.488007	0.0566862	0.971556	-0.339479	1.31805	0.726269	0.371129	-0.719264	1.41364	0.349806	0.0656453	-0.812226	-0.712323	-0.246959
At2g39420	1.37283	0.571527	1.43152	1.05707	2.38281	1.01715	1.56086	0.916211	0.0130848	-0.401754	0.236685	-0.454463	0.620112	-0.136495	1.72787	-0.00669193
At3g03240	-1.18596	0.0469169	0.0123873	0.488323	-0.203507	1.25277	0.291912	0.573838	0.431386	0.452072	1.12129	0.498164	-0.418936	-0.263932	-0.296588	-0.291464
At3g44520	1.28706	0.359379	1.66333	-0.300218	1.12965	0.776533	1.10465	-0.437735	-0.130693	0.289418	-0.336161	-1.18141	0.255453	0.0243398	0.697801	-0.00427462
At3g55190	1.2856	1.43672	0.289752	0.815043	1.72488	1.56167	0.522373	0.208123	0.863087	0.761203	0.257549	0.0178336	0.984599	1.05376	1.18915	-0.00161064
At4g16690	-0.0795055	-0.867079	0.0219981	-0.580497	-0.205812	-1.0425	0.180939	-0.671431	-0.455762	-0.111768	-1.13965	-0.417074	-0.0454467	-0.500009	-0.253197	-0.31403
At4g17500	0.40723	0.249566	-0.454622	0.975147	0.183896	1.11741	1.39106	1.05528	-0.102502	1.04757	-0.243718	0.829657	0.427506	0.308155	0.023136	-0.0916174
At1g28370	-0.167786	-0.196668	0.753815	0.290084	0.132369	1.79878	0.988564	2.64828	-0.208058	3.08792	-0.943233	1.14818	1.90507	-0.443007	2.10141	-0.279963
At3g15210	0.929396	0.646301	0.19183	0.863197	1.86652	2.661	1.59412	1.89566	-0.0968706	1.37135	-0.654707	1.09926	1.20043	-0.0147792	1.09405	0.118143
At5g47230	0.163357	0.758119	0.783737	0.911256	1.07846	2.93116	1.4205	2.05213	1.07344	0.813688	-0.166203	-0.419359	-0.299056	0.243673	0.0450209	0.208111
At1g53170	-0.0728704	-0.0130134	-0.014049	0.773309	0.507438	1.97084	0.413578	1.41766	-0.975465	1.25182	-0.933129	0.860038	0.294507	0.42439	0.247467	0.540331
At5g61590	-0.999151	-0.39834	-0.751305	-0.534702	-1.02785	-0.372747	-1.04673	-0.665568	-0.243293	0.861149	-1.3117	0.0610885	-1.19921	-0.16112	-0.597142	0.494217
At1g66340	0.0445546	-0.363193	-0.0794725	-0.241599	-0.408828	-0.303946	0.0707202	-0.145047	-1.27387	-0.0474727	-1.51635	0.00665006	0.139077	0.229852	0.50425	-0.124632
At1g55150	0.0668593	0.337957	0.0742162	0.199564	0.276429	0.0289814	-0.0346862	0.230385	0.696036	0.475403	1.52531	0.885709	0.0592293	0.443526	0.53075	0.0991256
At5g63120	1.42757	-0.152597	2.23121	0.280592	-1.24748	-0.0726838	-0.484869	-0.55436	-1.50839	0.264176	1.01602	-0.0103461	0.413868	-0.0921818	1.15071	-0.181104
At5g18110	-0.320364	-0.778139	-0.184968	0.510718	-0.109149	-0.0943265	-0.31278	-0.349744	-0.517395	0.561219	-1.1197	-0.260393	-0.121844	-0.417848	-0.325591	-0.122265
At3g26618	1.43759	1.36076	0.183158	-0.0246383	-0.601682	-0.844004	-1.17203	-0.171589	-0.492546	-0.637164	-0.427393	0.376785	1.11229	0.12831	-0.956836	0.598143
At1g72730	1.50918	1.71363	0.398033	0.777779	1.61915	1.67623	0.200855	-0.114001	-0.236143	0.0644634	0.123086	0.489933	0.829388	0.456943	0.193725	0.375245
At2g39380	1.82165	-0.164493	1.01622	-0.602743	1.95243	1.25697	1.5982	0.963463	-0.456843	0.191958	-3.21382	-0.871669	0.540273	-0.417625	1.69062	-0.143609
At5g03540	0.0893219	-0.243674	0.233067	-0.753078	0.159077	0.0426632	-0.313092	0.0545964	-0.30436	-0.253656	-1.34496	-0.178324	-0.170752	0.761977	0.0938793	0.517485
At2g31990	-1.34744	-1.50726	-1.0757	-2.23277	-1.72437	-1.14463	-1.60342	-1.93625	0.255369	1.36807	-1.7552	-0.741653	-1.17573	-0.335551	-0.827304	-0.602426
At2g35100	-0.622669	-0.688856	-0.0328867	-0.279457	-1.50607	-1.02986	-0.687253	-0.812482	-0.161655	0.121231	-0.509308	-0.548001	-0.906654	-0.03875	-1.00901	0.0694672
At5g16890	0.972983	-0.340201	0.0573557	0.325193	-1.17581	0.32227	-0.40891	-1.21239	0.753845	-0.657719	0.531271	0.277122	-0.33565	0.0873909	-0.0363756	0.107352
At4g17030	-0.311951	0.351708	-0.286527	0.297413	0.290107	-0.351326	-0.073883	0.295795	-0.0612435	-0.836484	2.07158	1.09363	0.580194	-0.51845	0.420066	0.736414
At2g37640	-0.182756	-0.256414	-0.17167	0.687959	-1.03778	-0.592959	-0.36356	-0.745014	-0.770537	-0.108615	-0.424936	-0.965421	0.310611	1.19492	-0.167533	0.355522
At2g39700	-0.270348	0.294897	-0.423097	0.00959547	-0.609669	0.43842	-0.354711	0.175643	-0.193275	-0.377975	1.60618	0.0463399	-0.805974	0.24139	0.00859112	-0.354178
At2g40610	-2.05848	-1.00986	-1.36872	-0.943036	-1.13471	-1.03336	-1.13928	-0.865868	-1.67251	0.862402	-0.722142	-0.670661	-1.11452	0.472581	-1.57145	0.103955
At2g35760	0.0927558	1.02208	0.342834	0.76963	-0.166804	-0.265274	-0.194694	-0.124855	0.00331598	-0.00748855	0.115599	0.372105	0.124275	0.640003	0.708395	0.912941
At4g15610	0.705281	0.0221548	0.403559	0.496304	0.195632	0.728668	0.977623	0.77143	1.18777	0.722192	0.500275	0.107374	0.919084	-0.114896	1.24758	0.829343
At1g01240	-0.307183	-0.974761	0.212004	-0.136657	0.308398	0.509851	0.0624329	-0.437523	0.36128	0.460768	-1.3356	-0.933928	-0.0815128	-0.426756	-0.229725	-0.230145
At1g01940	1.15584	0.863378	0.623622	1.6223	1.82279	1.2656	0.66962	-0.225395	-0.381356	-0.160941	0.681993	0.071394	0.275959	0.123399	0.940017	-0.581064
At1g02816	0.346657	0.458339	-0.0195065	0.282567	0.163996	0.123878	0.168108	-0.0607558	-0.411999	-0.0874071	-1.4854	0.0657943	0.296448	0.764898	-0.23461	0.0704075
At1g02980	-0.756759	-1.26503	0.298976	-0.950185	0.353809	-0.774649	1.13598	-0.380353	-0.129621	1.36961	-0.949104	-0.0124033	0.132859	-0.518261	0.60135	0.26595
At1g03080	1.03878	-0.694773	0.106599	0.88334	0.702407	0.0351144	1.31503	0.642459	-0.732398	-0.0368558	-0.454531	-0.317468	1.10901	-0.0124116	0.610904	-0.11808
At1g03230	-0.277245	-0.221709	0.160446	0.2421	0.652347	0.82638	0.24021	0.380531	0.73588	0.553775	-1.54764	0.290031	0.15848	0.14043	0.539619	0.211498
At1g03610	-0.201508	-0.0778018	-0.577087	0.348543	1.06723	-0.179055	0.133482	0.0648546	0.377358	-0.00214329	-1.24384	-0.668405	-0.415903	0.389381	0.0553848	0.432365
At1g03820	-0.167031	1.64862	-0.285245	0.0854631	0.20652	1.82353	0.199062	0.505175	0.872836	0.137726	2.28998	1.36078	0.132309	2.08562	0.132306	0.240432
At1g04000	-1.25774	-0.617843	-0.639685	-0.375899	-1.32496	0.138095	0.218331	-0.510904	0.0307688	0.177639	-0.79787	-0.239902	-0.814448	0.00413181	-1.29739	0.144708
At1g04070	-0.191653	-0.539298	-0.206013	-1.08733	-1.5519	-0.444653	-0.706777	-0.702229	-0.231765	-0.13352	-0.0172188	-0.170246	-0.723057	-0.590279	-0.868474	-0.706247
At1g04570	2.21071	1.85259	1.3884	1.71866	-0.664472	-0.568356	0.626028	1.05753	-0.648076	0.301686	0.16509	0.368658	0.307148	1.77427	0.866546	-0.468951
At1g04830	-0.907404	0.301776	-0.806647	0.0641986	-1.22746	0.326231	-0.438862	0.451019	0.929247	-0.222408	-0.398209	0.150356	-0.46775	-0.262652	-0.714036	-0.345363
At1g05210	-0.365837	-0.373395	-0.727035	-0.126371	-0.219026	-0.738036	0.435513	-0.10831	0.108605	-0.58174	-1.16761	0.0291007	-0.0501554	0.503694	-0.87565	-0.302629
At1g05840	-1.35366	-0.342237	-0.704412	0.246791	-0.585024	-0.368115	-0.517505	-0.291886	-0.34682	0.163402	-0.806965	0.557621	-0.857719	-0.0547787	-0.44872	-0.714822
At1g06200	-0.328555	-0.412509	0.0745079	0.0481535	-0.478159	-0.348263	-0.287058	0.0881998	-0.582789	-0.0532821	-1.52598	-0.117141	-0.884545	-0.586908	-1.21877	1.11816
At1g06530	-0.519747	0.088641	-0.252736	0.263047	-0.00426612	0.00399678	0.0780179	-0.453836	-0.0827598	-0.131132	-1.06187	-0.192327	-0.141795	-0.232424	-0.43748	-0.0712724
At1g07040	0.191125	-0.748631	-0.328605	0.3386	0.594913	-0.266813	-0.352657	0.527115	-0.619194	-0.105995	-1.19232	-0.333049	0.0511275	0.451145	0.384403	-0.268863
At1g08400	0.48755	0.964637	-0.094288	1.12396	0.463758	0.536007	0.198483	0.834573	-0.00265344	-0.674622	0.871836	0.517896	-0.188155	0.0580385	0.236451	0.00266847
At1g08630	-0.427777	0.436862	-0.589499	1.12541	-1.04469	0.606445	-0.144887	-0.467971	1.16152	-0.161924	-1.06296	-0.707258	-0.323253	0.233559	0.291193	0.213617
At1g09750	-0.698025	-1.07522	-0.184438	-1.08411	-0.90594	-1.60335	0.0470972	-0.72537	-0.808324	-0.0437388	-0.84099	-0.574956	-0.803532	-0.238502	-1.17837	0.123501
At1g09870	-0.172445	0.478324	-1.09084	-0.0372812	-0.487466	-0.275768	-0.410189	-0.165786	-0.189026	0.266914	-0.282296	-1.04791	-0.773547	-0.171866	-0.0526104	-0.19354
At1g10020	-0.531099	0.342197	-0.922629	-0.0207142	-0.451226	-0.14624	-0.109425	0.316057	-0.208117	-1.22544	0.221212	-0.56242	-0.223048	0.455781	-0.324641	0.11713
At1g10150	-0.71291	-0.25075	-0.482512	1.14142	-0.962312	0.318652	-0.580009	-0.413676	0.0909312	0.318165	-0.655229	0.52739	-0.760603	-0.195812	-0.258271	0.286804
At1g10522	0.0837139	-0.467064	0.310988	0.0512772	-0.301381	-0.7079	0.12224	-0.616569	0.689124	-0.147749	-0.0646464	0.16098	-0.466235	-0.893939	1.05841	-0.678398
At1g11060	0.50016	0.866205	0.0547821	0.180869	0.447798	0.569607	0.196865	-0.509911	-0.054845	-0.384423	0.564354	-1.26717	-0.874876	0.260338	0.379738	0.351129
At1g11210	0.423642	1.01077	0.640535	-0.235807	0.496982	0.331826	0.352436	0.246881	-0.494143	1.62406	-0.431984	1.44473	0.0710155	0.74214	1.40206	0.169532
At1g11220	1.22511	-0.434466	1.46782	-0.346621	2.47592	0.487382	1.05864	-0.396152	0.19696	-0.453603	-0.377265	0.169757	0.747279	-0.613813	1.25973	0.466967
At1g11540	-0.197289	0.256049	-0.735548	0.374308	-0.0463637	0.634096	-0.294551	-0.802331	-0.0488367	-0.564339	-0.257256	-1.50216	-0.108081	-0.168806	-0.275448	-0.102204
At1g11940	0.0950619	0.74741	0.554685	-0.607033	-0.691554	0.106915	0.468199	-0.285931	1.06405	-0.523773	1.04687	-0.739891	0.710815	0.0775675	0.374973	0.0198747
At1g12440	-0.0577578	-0.184954	-0.606578	-0.186299	-0.337328	-0.210594	-0.305311	-0.0277299	0.171394	-0.0907296	-0.436526	-0.247802	-1.14728	-0.290524	-0.192317	-0.137945
At1g12845	0.420817	-1.02378	0.340167	-1.42145	-0.317786	-0.272062	1.02546	-0.478855	-1.24115	0.227354	-1.22987	0.14894	-0.282201	0.247664	0.0718026	0.264295
At1g13990	1.14136	1.68523	0.86074	1.36332	2.46385	2.30488	0.820695	0.0815433	0.323205	0.760432	-0.298646	0.133638	1.67135	0.687166	0.984657	0.0969772
At1g14360	0.504604	-0.175198	0.207004	0.0112097	-0.675533	-0.161775	-0.333369	0.315642	1.04717	0.0591689	1.41637	0.113852	0.197588	0.0127131	0.58046	-0.306786
At1g14570	0.0581003	0.291375	-0.482729	-1.07621	-0.686466	-0.187395	0.144275	-0.47515	-1.03231	0.0876642	0.158858	-0.51968	-0.364948	-0.316348	0.00641498	-0.0632703
At1g14590	0.040298	-1.01272	0.224173	0.656323	NA	-0.45876	-0.175607	0.00239749	0.0856095	-0.0143977	-0.166603	0.900772	-0.359644	0.13418	1.53555	-0.410393
At1g14685	-0.282138	-0.114691	0.145539	-1.04489	0.50907	-0.262792	0.160049	-0.379986	-0.0766504	-0.0634911	-1.28662	0.346824	-0.200955	-0.0368641	-0.142788	-0.544608
At1g14870	0.341119	1.0817	1.25413	-0.222695	-0.603554	-0.0893757	0.119916	-0.262124	1.94473	1.89	0.0474164	0.912062	1.1429	-0.665483	1.47334	0.658548
At1g14880	-0.347459	-0.848943	0.302014	-0.536476	0.306854	0.304341	-0.772122	-0.193434	2.50199	1.50641	2.80144	1.77838	0.877823	-0.0540819	0.79241	-0.109139
At1g15010	0.735956	0.053745	0.60705	-0.0362841	0.910478	2.09821	0.73511	0.514151	1.61824	0.190541	-1.05495	0.601373	0.813601	0.386508	0.99118	0.244816
At1g15340	0.145289	0.203006	0.344253	0.145358	1.03806	-0.101058	0.64864	-0.0251447	1.87453	0.529549	1.59304	-0.405311	-0.416694	-0.12235	-0.273706	-0.183038
At1g15410	0.209011	0.44299	-0.545499	0.407968	-0.625611	-0.0709606	-0.65503	0.546358	0.463377	-0.505486	0.639798	1.47969	0.518172	0.287173	-0.470606	-0.672327
At1g16000	-0.269919	0.385066	0.0192062	-0.262928	0.0711284	0.359638	-0.368369	-0.182456	0.342237	0.0164661	-1.46141	0.445866	-0.24724	-0.786309	-0.519175	-0.464368
At1g16500	-0.421049	-0.0325626	0.122243	0.723735	0.28667	0.200166	-0.462972	-0.200792	-0.550491	-0.77129	0.59547	-1.34934	0.0750552	0.0900064	0.487091	0.364322
At1g16690	-0.392163	0.362783	-0.445572	0.307701	-0.559558	0.0407307	-0.379419	-0.221492	-1.09541	0.0127016	-1.55029	0.0269814	0.00864759	0.167354	0.0011936	0.187163
At1g16850	0.252418	0.237151	0.145413	0.656999	0.612123	-1.40097	-0.34216	-0.230027	-1.65887	-0.455009	-1.37142	0.0559142	0.220333	0.62995	0.814384	0.811729
At1g17380	1.63468	0.808985	1.61573	1.9603	1.89621	2.2743	2.5003	1.99174	-0.0136119	0.658399	0.254122	0.480085	2.19887	0.0528385	1.73447	0.32273
At1g17440	1.37172	0.355359	0.0693517	0.209403	0.179693	-0.227503	0.834892	0.40859	1.18738	0.142685	1.40916	0.546249	-0.648728	0.611225	0.375785	0.177966
At1g17620	1.25746	0.3549	0.366346	0.0389707	1.73157	0.396646	0.720066	0.639101	-0.56484	-0.175621	0.164208	0.25163	0.713805	0.133986	-0.211987	0.570771
At1g18740	-0.319404	-0.610046	-0.636142	-0.0736036	2.58312	2.02062	2.18652	2.00785	-0.182732	0.874821	-0.152937	0.943679	0.455833	-0.57275	0.501478	0.268336
At1g19180	2.4522	1.1089	1.31235	1.36702	3.40799	2.34245	3.1181	2.85719	-0.836419	1.34098	-0.636777	1.16355	1.96697	-0.0452697	1.62143	0.157553
At1g19370	1.85546	1.31606	0.62229	0.834178	1.89604	0.885965	1.08726	0.26859	0.240173	-0.157663	0.729783	0.369982	0.485761	0.376287	1.1726	0.211591
At1g19380	0.692623	-0.0939319	0.621764	0.348871	0.864027	1.64252	1.42807	0.535317	0.285792	0.78839	0.0718854	0.262192	0.831934	-0.416327	0.311702	0.483549
At1g20310	NA	-1.45371	0.235449	-1.33492	1.01469	0.712455	-0.442525	0.689477	-0.304448	0.248106	-0.517981	-1.06253	0.732807	1.71797	0.287282	-0.891956
At1g20900	1.82956	-0.151803	1.72329	-0.0460603	2.16798	-0.161463	0.524658	0.570953	-0.745032	-0.00416614	-0.453265	-3.06378	1.21189	-0.606577	0.636633	-0.339441
At1g21500	-0.151399	-0.627638	-0.299944	0.0522941	-0.265151	-0.00015877	0.0340746	-0.0308368	-0.54176	0.0908298	-1.00114	-0.437283	-0.670052	0.582715	0.0577835	0.474371
At1g21680	-0.0702984	-1.07723	-0.063597	-0.478274	-0.395954	-0.739688	-0.51125	-1.34105	0.028801	0.818389	-1.00349	0.428192	-0.186046	-0.258154	0.359889	-0.0400314
At1g21790	0.636064	-0.467238	0.0805734	-0.300597	-0.518309	0.562554	-0.0272367	-0.558985	-0.661254	0.292857	-1.97745	-0.37798	-0.616277	0.317154	0.867912	0.393039
At1g22530	-0.434842	-1.46377	-0.431879	-1.1661	0.115058	-1.01244	0.216186	-1.16997	0.392085	-0.510034	-0.698483	0.492739	-0.308009	-0.38795	-0.629876	-0.789398
At1g22750	-0.432845	0.320333	-0.384042	0.377991	-0.0579663	0.308409	-0.479593	0.140259	0.208926	0.291957	1.08133	0.298571	0.279093	0.100271	0.120988	0.173427
At1g23050	0.211305	0.724442	-0.218841	0.300356	-0.187999	1.46545	-0.279926	-0.511847	0.487333	0.868859	1.68589	1.01476	1.1296	1.14625	0.546818	0.56449
At1g23530	-0.596257	1.27063	0.0567034	-0.114797	0.077262	0.15666	0.582309	1.59114	-0.200275	-0.272574	-1.34759	-0.538994	-0.735034	0.342311	0.433769	0.171873
At1g23710	-0.0296404	-0.903335	0.175868	0.208307	1.46942	1.4821	1.27362	1.26668	0.556175	0.29443	0.0758928	1.2453	0.309175	0.280805	0.866395	0.0136768
At1g24145	1.47596	0.411887	0.532486	-0.689331	1.84002	0.724592	0.793689	1.2514	0.353969	1.26174	0.923177	0.52755	1.25771	0.136327	0.284377	0.211956
At1g24310	-0.123506	-0.18142	-0.382404	0.0942166	-0.000911885	-0.40352	-0.0280945	-0.270972	-0.4842	-0.31118	-1.07286	-0.0991445	-0.0229235	-0.234524	-0.301422	0.311412
At1g25420	0.262559	0.751468	0.0408565	0.756163	1.52016	0.844768	0.183464	-0.0854302	-0.0210458	0.26433	0.390209	0.00609677	0.385041	-0.204753	0.302794	0.512213
At1g25550	-0.323147	-0.282025	-0.629915	0.190115	-0.437155	0.0474956	0.025546	0.383619	0.335232	1.32152	-1.57535	0.595866	-0.348599	0.167439	-0.0964945	0.401898
At1g26190	0.518973	-0.368973	-0.741028	-0.243527	0.976341	-0.302183	1.31985	-0.105151	-0.274723	1.25392	-0.152305	-0.147694	-0.83504	1.12743	1.23745	0.155548
At1g27020	-1.02318	-0.80822	-0.39606	0.43359	0.0495214	-0.0490053	-0.646506	-0.968756	0.846617	1.64241	-0.639097	1.07924	-0.0496572	-0.282944	0.685461	0.426634
At1g27150	-0.71634	-0.151561	-0.254787	0.44364	-1.00497	-1.40239	0.681354	-0.511924	-0.228109	-0.428276	-1.08996	-0.443592	-0.401138	-0.359995	-0.414366	0.0548829
At1g27210	-0.180471	-0.28886	-0.259062	0.315831	-0.916017	-0.154394	0.666558	-0.757075	-0.856236	-1.15303	0.786856	-0.948773	-0.129177	0.665704	-0.450158	-0.435827
At1g27760	0.371026	1.00387	0.302719	1.03042	0.00845468	1.06698	-0.150212	0.330598	-0.60863	-0.0204781	0.0399365	0.560446	-0.408282	0.428	0.71946	0.726442
At1g27930	0.523684	0.666379	0.569873	0.106872	0.129751	0.613019	-0.0234606	0.245954	-0.0915997	0.162243	-0.351844	0.383875	0.340824	0.629074	1.18501	0.600643
At1g28400	0.183288	0.572936	0.0856834	0.294337	0.0914105	0.736448	0.502904	0.2547	0.363598	-0.31735	2.27617	0.677984	0.0268729	0.463117	-0.175931	0.0179963
At1g29240	-0.290137	-0.430843	0.00258127	-1.09891	-0.648775	0.0858064	-0.491513	-0.125485	-0.104635	-0.927754	1.72694	0.0444459	-0.661398	-0.252853	-1.05337	0.150382
At1g29760	-0.174283	-0.853206	0.0708256	0.845531	-0.000560617	-0.839116	-0.196385	-0.600318	0.321682	-0.074851	-1.07708	0.206415	-0.146995	-0.181352	1.43154	-0.632833
At1g29980	-0.0705957	-0.967424	-0.100819	-0.634543	0.226259	-0.300786	0.478901	-0.123504	-0.204351	-1.08804	-0.316587	-0.396162	0.0550641	-0.870909	-0.781384	-0.536546
At1g30250	-0.410695	-1.43027	-0.365922	-1.29988	0.0985478	-0.649593	-0.259497	-1.53267	-0.375619	-0.498465	-1.34789	-1.55585	0.368566	-0.102656	0.458224	-0.103698
At1g30260	-0.402422	0.233936	-0.396607	0.280338	0.050767	-0.827516	-0.165854	-0.179373	-0.901773	-0.310104	-1.64141	-0.953862	0.0906414	-0.0508486	-0.421031	0.0575263
At1g32190	1.61555	2.01484	0.850001	1.07106	1.13052	2.16475	0.0493079	0.42317	0.751894	-0.075259	1.03004	0.59697	1.74922	0.831806	1.11774	0.374551
At1g32920	0.520168	-0.618489	0.0586083	0.184903	1.69741	2.6701	2.33079	1.65846	0.0119784	0.664797	-0.240348	1.03603	0.722363	-0.514397	0.575116	0.385838
At1g33520	-0.612394	-0.83586	0.261883	0.169653	-0.244504	-0.157239	-0.773976	-0.814839	0.579199	-0.284759	-1.12021	-0.544808	0.0396561	-0.150444	-0.949585	-0.318614
At1g33970	0.644803	-0.363018	-0.410929	-0.487956	1.72157	-0.350314	0.285324	-0.702186	-0.572317	0.319618	-0.357833	0.706323	-0.0253072	-0.194421	0.687408	0.0767876
At1g34060	1.7788	0.306073	1.2188	0.29382	0.297412	0.183702	-1.3683	-0.430572	1.69274	NA	-0.919755	-2.02823	0.764764	-0.702136	0.71421	0.764299
At1g34630	-1.02726	-1.0913	-0.65868	-0.737287	-0.669441	0.266882	-1.04247	-0.316275	0.0991686	-1.02938	-0.337932	-0.195688	0.188178	0.32947	-0.204395	-0.149512
At1g35430	0.00432765	0.040938	0.271533	-0.800012	-0.41946	0.0715949	-0.0201447	-0.404757	-0.754764	-0.237821	0.131268	-0.581136	-0.480533	1.09484	0.0822379	0.66788
At1g35612	-0.869103	-1.17341	-1.08213	-0.376633	-0.460134	-0.332214	-0.802359	-0.864627	-0.342081	0.110344	-2.53341	-0.452134	0.0179653	-0.265784	0.17038	-0.111768
At1g36310	0.150967	-0.129383	0.668777	0.0571686	0.754776	-0.201839	0.316741	-0.167076	-0.0881263	-0.232483	-1.50531	0.389713	-0.0983426	-0.169398	-0.286992	0.309425
At1g42480	-0.307084	0.0122209	0.01383	0.283141	-0.280757	0.350824	-0.0393857	0.374299	0.627982	0.0787106	1.2614	0.184343	0.324094	0.199766	0.312064	-0.223214
At1g44000	-0.318782	0.635148	-0.830686	0.28224	-0.769256	-0.211884	-0.292689	0.580693	0.671251	0.54844	1.12574	-0.208895	-0.279818	0.123974	0.341476	0.100113
At1g44790	1.13607	0.0576246	0.609571	0.504913	0.731495	0.724392	0.426236	0.431145	0.415761	-0.399289	0.343285	-0.154353	0.220654	-0.25109	0.441667	0.0478684
At1g44890	-0.233701	-0.242682	-0.544195	-0.175206	-0.288998	-1.03843	0.428568	-0.163257	-0.540402	0.972884	-0.383364	-0.705331	-0.545234	-0.704886	0.477058	-0.343788
At1g45010	0.173069	1.36467	0.30082	1.15567	-0.112622	0.505235	-0.16775	0.749525	0.586045	-0.740447	0.375917	0.23138	0.230148	0.605994	0.0153521	0.317922
At1g45688	-0.261029	0.577383	-0.207548	0.841171	0.147483	1.08167	0.665874	0.813199	-0.182834	-0.353759	0.308094	0.265798	0.468973	0.277071	-0.105454	0.12876
At1g48140	-0.634094	-0.34069	-0.0107026	0.0276271	0.16629	0.397134	-0.227366	0.257801	-0.0313047	-0.100626	-1.11725	-0.343848	-0.0984969	-0.139606	-0.168597	-0.316151
At1g48300	-0.758195	-0.45762	-1.14033	0.0281192	-0.777775	-0.651833	-0.336698	-0.246907	0.013639	-0.107762	0.0225442	0.0481088	-1.02249	-0.367916	-0.616217	0.241957
At1g48330	0.0415639	-0.44556	0.185529	-0.198997	1.14266	0.573798	1.11142	1.22223	-0.900959	0.524791	-1.3505	0.276641	0.40743	0.0596542	0.44451	0.0824336
At1g48570	-0.409473	0.118325	0.410405	-0.453738	-1.1049	-1.16552	-0.087255	-0.350353	-0.912108	-0.493782	0.071167	0.636796	-0.143337	0.517885	0.0925241	-0.0863555
At1g48840	-0.508342	-0.841523	0.256781	-1.14245	0.144461	-0.817188	0.311476	-0.668776	0.702507	-0.741778	-0.703486	0.418375	-0.330415	-1.01222	-0.67377	-0.135927
At1g49500	0.415581	0.496558	-0.0700816	0.478022	0.0621731	0.619215	-0.075482	0.054695	0.467405	0.682638	-1.2529	0.864939	-0.0903936	0.753512	0.524222	0.00935564
At1g49660	0.0707038	0.0337635	-0.22737	1.18337	0.382924	0.548916	0.357265	0.0400169	0.361189	0.501166	0.19574	0.482603	0.100902	0.103885	0.370476	-0.111081
At1g50890	1.62964	-1.19779	0.612387	1.3106	NA	-0.241838	0.679609	-0.0840195	0.491657	-0.711529	0.349951	-0.781022	0.381698	-0.362242	1.21817	-0.388819
At1g51940	-0.904752	-1.42327	-0.836672	-1.31287	-1.07254	-0.59009	-0.265197	-1.18911	-0.730616	0.169669	-0.294789	0.515808	-0.665227	-0.706336	-0.547678	0.0934289
At1g52200	-0.143299	-0.618507	0.0634287	0.479727	-1.00616	0.52744	0.108173	0.159888	1.57889	1.28661	-0.784642	0.474014	0.510992	NA	1.06997	0.371451
At1g52380	0.208194	0.297887	0.374581	0.630722	1.57265	0.592854	0.607843	-0.433833	-0.218877	0.0542425	-0.341314	0.411732	0.504527	-0.227653	0.130658	-0.243585
At1g52590	0.119232	0.584957	0.19728	0.480917	-0.453163	0.725924	-0.513386	0.284448	0.22293	-0.0923011	1.73498	0.196493	-0.059231	0.494495	0.279497	-0.107348
At1g53400	-0.597344	-0.128283	-0.234389	-0.662276	-0.391814	-0.67518	-0.198257	-0.633605	-0.556512	0.0191116	-1.65355	-0.328759	-0.315159	-0.266869	-0.110759	-0.000236989
At1g53560	0.261231	-0.0857029	-0.0915562	-0.560994	0.358221	-0.358946	0.215693	-0.0238738	-0.295693	0.0700662	-0.172101	-1.00042	-0.0935085	-0.152076	-0.189232	-0.0350415
At1g54650	-0.953273	-0.300952	-0.597962	-0.364793	0.27891	-1.11717	0.125769	0.986665	1.03675	-0.4432	-0.825827	-0.733761	0.0346405	0.32166	-0.991899	0.0270886
At1g54740	-1.15923	-0.334523	-1.10596	-0.210772	-0.48688	-0.548758	-0.409144	-0.135167	-0.0670788	0.0902913	-1.68617	-0.691615	-1.23927	-0.366407	-1.17053	-0.402771
At1g55090	-0.26336	0.21746	1.07065	-0.495678	-1.24381	-1.09013	0.386713	-0.295351	0.262067	-0.665198	0.75309	NA	1.53692	0.31632	0.485578	0.0137168
At1g55370	-0.401118	0.0252549	-0.512399	-0.373228	-0.149491	-0.479239	-0.413599	-0.182041	-0.873586	-0.143471	-1.71519	-0.63981	-0.0103988	-0.0450281	0.175272	0.144675
At1g56200	-0.65074	-0.872045	-1.30318	-0.13062	-0.188917	-0.639399	0.257464	-0.278279	-0.204956	0.082632	-1.16501	-0.117716	-0.264758	-0.275599	-0.155162	-0.0943662
At1g56220	-0.82447	-0.590089	0.328594	-0.68538	-0.945428	-0.707516	-0.63634	-0.596542	0.0734162	0.480904	-1.3231	-0.449692	-0.71286	-0.704102	0.00239826	0.203163
At1g58270	0.786849	-0.090963	0.415891	-0.0928076	0.846351	0.31843	0.847188	0.282125	-1.35606	-0.228209	-0.339643	-0.593331	0.480873	0.334251	0.361361	-0.224421
At1g61220	0.184208	0.501189	0.328698	1.07574	0.245015	0.395979	0.0595121	0.681985	0.0581076	0.611398	0.855401	0.129747	0.537779	0.369139	-0.461902	0.259279
At1g62050	-0.437658	-0.997342	-0.22294	-1.28742	-0.984039	0.261051	-0.752263	-1.25918	-0.443322	0.354502	-0.11521	0.00964354	-0.533058	-1.08477	0.146532	-0.827338
At1g62150	-0.563154	0.70658	-0.39522	1.01903	0.359979	-0.381085	-0.193304	0.428559	-1.26404	-1.03903	-0.116817	-0.167161	-0.0812653	-0.775942	0.0277203	0.264294
At1g62420	-0.241874	-0.148348	-0.0325391	0.0332673	0.047626	1.4227	0.357838	0.209863	0.413394	1.10051	0.114361	0.149262	0.78446	-0.468658	0.729083	0.325042
At1g62880	0.447937	0.1063	0.428997	0.0105484	-1.2491	-0.288939	-0.431123	-0.0075819	0.369669	-0.121055	-0.256879	0.273408	-0.432999	0.185057	0.145744	0.0432089
At1g64110	0.567934	-0.615803	-0.753926	-0.857055	-0.109641	0.821363	0.466272	-0.163099	-0.670018	1.36788	-0.167747	0.240933	-0.00465612	0.195893	-0.292793	0.470121
At1g64370	0.206406	0.554778	-0.424865	0.226749	0.37694	-0.18611	-0.243085	0.295301	1.0032	0.473179	0.616291	0.382669	0.0730196	-0.0527513	0.19806	-0.257788
At1g64980	-0.671221	0.800195	-0.0374703	0.846833	1.44196	1.2327	0.523994	0.44113	-0.0992927	-0.125548	0.511632	0.487792	0.333162	0.133246	0.206144	0.345278
At1g65590	-0.0454898	-0.252812	-0.551816	-0.635343	-1.54913	-0.636604	-0.613153	-0.254318	-0.647	-0.223576	-1.8577	-0.715395	-0.528215	-0.163771	-0.491407	-0.166178
At1g66180	-0.74446	0.103848	-0.23637	0.812438	0.148931	1.30617	1.19712	1.35633	-0.332428	1.00448	-0.538285	0.436718	-0.0107728	-0.748363	-0.462289	0.116373
At1g66330	-0.081115	0.316503	-0.249066	0.512091	-0.240196	0.0897273	-0.299479	0.0257679	0.769227	0.592832	1.3207	-0.273247	-0.0586507	0.541415	-0.240898	0.100674
At1g67250	0.196292	0.681841	0.354247	0.453044	1.18065	1.25134	0.643274	0.476891	0.433266	0.362307	0.632374	0.540507	0.642882	0.406918	0.351852	-0.111455
At1g67860	-0.195296	0.0425825	-0.802335	-0.60485	0.281066	0.0447524	-0.189308	0.300083	0.769399	-0.142	-0.565646	-2.02891	0.554419	0.255152	-0.0186789	0.267361
At1g67910	-0.570006	0.161918	-0.974363	-0.591001	-0.716378	-0.133921	-1.15637	-0.659225	0.570972	0.406479	-0.251289	0.117691	-0.982031	-0.118006	-0.701085	0.39279
At1g68340	0.657995	0.400097	-0.0716563	0.870849	-1.43946	0.282493	0.168679	0.365675	0.547782	0.0461761	-0.790954	-0.024308	0.284258	0.0288346	-1.50102	-0.0949851
At1g68600	0.70171	0.130549	0.633705	0.347888	0.984006	0.769788	0.502115	-0.122411	-0.295332	0.391396	1.87902	1.63582	0.825773	0.511873	0.81429	0.208442
At1g68670	-0.566406	1.11812	-0.589936	1.04673	-0.0112329	0.494485	0.231267	0.69068	0.344669	1.14889	-0.515366	0.805687	-0.430561	1.12617	0.318947	0.386489
At1g68820	-0.0953175	-0.0950993	0.181413	-0.837986	1.39356	0.0855769	1.63287	-0.665469	-0.293872	0.0384501	-0.256729	0.183056	0.56209	0.471988	0.0768817	-0.122607
At1g69280	0.322164	-0.485497	0.140407	NA	1.50949	1.73594	2.1166	1.66388	-0.26324	-0.664085	-0.837941	-0.460424	1.30029	-1.50463	0.459955	0.246633
At1g69360	-0.00557139	0.266718	0.893207	0.011156	1.08137	-0.163483	0.742544	0.367968	-0.293264	0.126278	-1.63222	-0.0759219	0.197341	0.379435	0.650313	-0.172124
At1g69890	0.150654	-0.190974	0.199388	0.032651	-0.0473935	-0.653881	0.455996	0.00980003	0.176428	0.839497	-1.50868	0.382006	0.0242268	0.361466	0.25563	-0.0761695
At1g70180	0.543013	0.162326	-0.191619	0.450095	-0.424075	-0.0889581	0.145249	-0.185262	-1.01728	0.183293	-0.659501	-0.55374	-0.173104	1.02928	-0.0199997	-0.00243119
At1g70230	1.55722	1.35399	1.11798	1.41837	1.06294	0.48172	1.33854	1.14008	-0.205655	-0.719599	0.574675	0.533808	0.656282	0.496096	0.655644	0.469284
At1g70650	0.0287308	0.172353	-0.283531	0.499325	-0.119583	0.33878	0.28387	0.15447	-0.373627	0.257156	-0.28327	1.25728	0.0646659	-0.360222	-1.28454	-0.394959
At1g70700	1.44434	1.51871	1.17135	0.562192	1.69001	1.08991	1.14857	0.937561	-0.108187	0.600405	-1.0367	0.260757	0.951514	-0.119895	1.43521	0.513883
At1g70760	0.00856315	0.00155975	0.351193	0.21289	1.27365	0.873267	0.336941	0.735111	1.15681	0.619586	-0.109888	0.247578	0.765219	-0.828947	0.991799	0.253665
At1g71080	0.422877	-0.0709854	0.252155	0.656583	0.288295	0.685028	1.4154	-0.272675	-0.253922	0.161142	0.0287212	-0.0781137	0.904187	-0.716464	0.13766	-0.260944
At1g72060	-0.899001	-0.348756	-0.786975	-0.0784248	-0.862085	0.505689	-0.654157	-0.00813905	0.478369	0.518789	-1.70416	0.00217597	-0.483241	0.0234998	-0.0796529	0.22252
At1g72240	-0.415871	0.159842	-0.468716	0.452919	0.189996	0.438968	-0.156728	1.12151	0.0216431	0.714433	-0.169648	0.493931	0.181478	0.457783	0.021725	0.188118
At1g72450	1.53033	0.799559	1.30441	0.391657	2.4864	0.652517	1.52042	1.75891	-0.19783	1.01163	-0.74936	0.778628	0.22379	-0.0184965	0.904715	0.0359426
At1g72510	-0.102566	1.0104	-0.921367	0.160967	0.674519	0.749034	0.0417684	-0.129602	0.193803	-0.677298	-0.0497913	-0.510448	-0.39991	0.507059	0.404497	0.131542
At1g73380	-0.25666	-0.595616	0.178334	-0.0857415	-0.0291243	0.00594255	-0.534256	-0.794957	-0.0162657	0.602426	-1.24782	-0.498505	0.11471	0.464805	-0.874561	0.177251
At1g73790	0.481658	0.14895	0.389281	-0.417617	1.39259	0.0704918	0.854352	-0.131734	0.322677	-0.151629	1.04623	0.0727232	-0.273838	-0.224977	1.35408	0.272087
At1g73960	0.981494	-0.142205	0.197917	0.461761	1.33952	0.650131	-0.274421	0.0754412	-0.831326	-0.119	0.0909828	0.344983	0.147048	-0.316045	0.0718555	-0.252393
At1g74450	0.239277	-0.803327	0.0487769	-0.086297	1.90812	2.04035	1.74767	0.943841	0.34103	1.0457	-1.03456	1.39611	0.525966	0.0158392	0.410414	-0.217091
At1g74950	2.5907	1.03385	1.18337	1.9189	2.8938	2.25902	1.82971	1.88456	0.0460045	0.702074	-0.331369	0.277518	0.744651	0.203077	1.95594	-0.141472
At1g75100	-1.40705	0.341906	-0.737217	0.642634	-0.852078	0.00571453	-0.3855	0.508978	-0.099333	0.13145	1.78937	-0.342571	0.209137	-0.314867	0.107973	-0.115035
At1g75730	-0.826664	-0.181794	0.0898225	0.144657	-1.07838	0.274762	-1.20727	-0.113338	0.27985	0.21321	0.272613	-0.51286	0.0675859	0.0128868	-0.777617	0.169743
At1g76390	-0.143757	0.995751	-0.388637	-0.569456	0.574201	1.03451	0.286031	-0.0050004	-1.12764	0.319304	0.8535	0.449631	0.22617	-0.136801	-1.14786	0.423229
At1g76590	-0.0490015	-0.197772	-0.338404	0.484217	-0.154224	0.125034	-0.456039	0.0725178	0.464792	1.63254	-1.06052	0.508112	-0.458871	-0.113898	0.353085	0.109016
At1g76960	-0.325692	1.06665	0.332045	1.10245	0.729933	0.875087	0.36169	0.292554	1.38571	1.75645	3.14923	2.7833	0.404679	1.34353	0.344005	1.51669
At1g78070	0.0656493	0.976479	-0.0224257	1.31244	0.610121	1.30023	0.790983	1.30707	-0.621502	0.231617	-0.421347	0.406707	-0.128808	0.780343	1.25423	0.407662
At1g78170	0.0678286	-0.791246	-0.647235	0.159112	-0.890728	-0.583571	-1.31657	-0.308016	-0.30543	-1.64226	0.090482	-0.867703	-0.250517	-0.295187	0.308054	-0.532352
At1g78280	0.316325	0.0581449	0.0948651	-0.00591692	1.54256	0.545238	0.192446	0.183914	0.157654	0.896019	-1.14583	0.336358	1.14431	-0.531607	0.171904	-0.733724
At1g78450	-0.89367	1.11756	-0.268575	0.772965	-0.428134	-0.936784	-1.01503	0.658276	-0.0760977	0.0278929	-1.3129	-0.870029	-0.770258	-0.179233	0.0428291	0.179708
At1g78460	-0.695233	-0.599285	-0.781221	-0.119738	-0.207114	-0.468583	-0.842132	-0.403934	0.112775	1.35532	-1.94446	0.410924	-0.0845578	-0.123571	-0.203914	0.115378
At1g78590	0.307344	-0.18331	0.815821	0.418052	0.295871	0.331885	0.314868	0.17356	-1.09741	0.065038	-0.344735	-0.0288093	-0.291318	1.18919	-0.554781	0.0808839
At1g78915	-0.276759	-0.418465	-0.385517	0.228471	-1.56465	-0.217276	-0.0636764	-0.281033	-0.943153	0.0430827	-0.510042	0.542996	0.155056	-0.740549	0.160169	0.0745498
At1g79270	-0.135275	0.707599	0.263328	1.84162	0.294209	0.440387	-0.15928	0.734562	-0.142213	0.511139	1.0678	0.315253	0.183894	0.270974	0.0296942	0.605505
At1g79280	1.4169	0.558021	1.58054	0.226098	0.574201	0.480092	0.466069	0.586159	-0.542061	0.52185	NA	0.415815	1.39053	-0.257836	-0.0956504	0.192212
At1g79310	1.16023	-0.675015	0.583915	-0.231358	-6.3286e-05	0.389802	0.00132652	-0.946006	0.437732	0.0818313	-0.182595	-0.464483	0.10942	-0.64327	0.501148	-0.391804
At1g79350	-0.508786	-0.536329	-0.960782	-0.346016	-1.01238	-0.0318671	0.301055	0.358164	0.245455	-0.449519	-0.141145	-0.656531	-1.38519	-0.680976	-1.28698	0.145728
At1g79390	-0.364099	-0.329152	-0.26955	-0.527504	-0.411683	-1.0181	-0.384425	-0.346457	0.143025	-0.0362386	-2.62389	-0.798264	-0.310537	-0.313987	0.167614	-0.378765
At1g80130	1.60744	-0.221812	0.420668	0.454359	1.45234	0.387425	-0.108262	-0.176152	0.0122987	-0.228994	-0.19513	1.57796	-0.902109	0.453529	0.427441	0.488997
At1g80900	1.57567	-0.45134	1.60874	0.376381	1.84253	0.0298207	-0.696733	-0.600455	0.22474	NA	NA	-1.43123	-0.482598	NA	-0.0871882	0.250308
At2g01340	-0.0321458	-0.380445	-0.392734	-0.224405	-0.0443766	-0.645132	-0.513669	-0.31963	-0.0376084	0.299002	-1.16982	-0.251044	-0.225641	-0.11696	-0.166045	-0.313776
At2g01620	1.22165	0.0502524	0.642301	0.0309155	0.739447	-0.127255	0.747891	-0.00114967	-0.487126	-0.575994	-0.431173	0.210899	0.860694	-0.00316518	0.622559	-0.324928
At2g01660	-0.725433	-0.146346	0.205689	0.18401	-0.463592	-1.04242	-0.134574	0.0488691	-0.127847	0.372798	0.354179	-0.415351	-0.470689	-0.0177955	-0.0192039	-0.362638
At2g02810	-0.292899	-0.749968	-0.00189197	-0.476601	-0.925654	0.0329447	-0.563583	-0.144012	0.816036	-0.0828471	1.50617	-0.208862	0.394151	0.215064	0.434817	-0.0492633
At2g04340	-0.389992	-0.12236	-0.421788	-0.431911	0.509334	0.134734	-0.405161	0.449369	-0.385449	-0.307633	-0.514219	0.217896	-1.30991	-0.309138	0.135376	0.337114
At2g05400	NA	-1.05998	NA	NA	0.169694	-1.18647	NA	0.688336	-0.394687	NA	1.76803	NA	-0.118691	1.27147	-0.497401	0.388064
At2g14560	-0.353808	0.0145723	0.391092	0.455821	0.188766	0.150641	-0.163828	0.240142	1.53742	0.437582	2.47328	1.01852	0.592368	0.329174	0.473369	0.428001
At2g15020	0.000905189	1.38273	0.644736	1.9737	0.423285	0.567854	NA	0.122731	-0.040271	-0.536942	-0.784292	-1.66021	-0.285932	0.445672	0.576805	0.515292
At2g15690	-0.167547	0.467601	-0.207758	-0.0350664	-1.08818	-0.279444	-0.213468	0.0314125	-0.941647	0.157362	-0.334294	-0.0714056	-0.59233	0.676279	0.685727	-0.117747
At2g15890	0.618557	-2.34595	0.503497	-2.06812	-0.367127	-2.67856	-0.734339	-2.12397	0.151636	0.788957	-2.05858	0.271029	-0.164049	-0.346671	-0.0671339	-0.161504
At2g15960	-0.589865	-1.27403	-0.501297	-2.28245	-0.260747	-1.2391	-0.675904	-1.92891	-0.459144	1.00046	-1.6602	-0.25889	0.91294	-0.141401	-1.12367	-0.65497
At2g16350	1.3623	0.485956	0.384534	-0.617534	0.0529602	-0.0404967	0.832017	0.177314	-1.63528	1.10077	-1.4192	1.64154	-0.329495	0.0669338	-0.376244	0.0620656
At2g17300	-1.01244	-0.0481254	-0.384432	-0.433923	-1.0147	-0.694947	-0.389689	-0.198937	-0.0291124	0.135836	0.947811	0.19493	-0.27968	0.00580395	-0.282518	0.0861419
At2g17550	-0.363534	-0.984563	0.0293831	-0.404872	-0.602237	-0.504293	-0.676254	-0.98475	0.202087	-1.03934	0.177451	-0.950775	-0.00129379	-0.589933	0.377915	-0.473309
At2g17660	0.446582	-0.315656	-0.324249	-0.122747	-0.614266	0.677439	0.64722	1.44337	-0.325755	0.533927	0.452555	-0.560001	-0.199551	-1.11458	-0.196921	-0.28867
At2g18680	0.227817	-0.91203	0.369918	-0.0754594	0.877917	1.49847	0.337867	1.37401	0.731364	1.39863	0.416042	0.721053	0.876588	0.423628	0.85464	0.315594
At2g19270	-0.00439726	-0.118775	-0.107985	0.470854	-0.878243	-1.01226	0.322716	-0.400495	-0.370669	-0.424734	-1.02159	0.370279	-0.156244	0.670387	0.317736	-0.369781
At2g19870	0.715384	0.456084	0.198101	0.31486	-1.09043	0.675024	0.476873	0.353429	0.279405	-1.33408	0.745707	-0.255896	0.224077	0.322946	-0.187359	0.157919
At2g20190	0.899435	0.926043	0.040048	0.774884	1.22451	0.470187	0.893999	0.308189	-0.0977276	-0.2724	0.033598	-0.0498497	0.602239	0.0682899	1.06489	0.141317
At2g20670	-2.51869	-1.09272	-2.28617	-0.464101	-0.752567	-1.09646	-1.57118	-0.762435	0.611258	1.15224	-2.85914	-1.54665	-2.74374	0.479571	-0.879135	0.115143
At2g20950	-0.609855	-0.236075	-1.11115	-0.324708	-0.10652	-0.10593	-0.414998	-0.3389	0.357144	0.207986	-1.23499	0.16663	-0.287774	-0.0983069	0.0367965	0.119187
At2g21240	-0.639879	-0.115298	-0.300088	-0.318398	-0.0347597	-0.230652	-0.110086	-0.58307	0.211479	0.339313	-1.50015	-0.322451	-0.574232	-0.303033	-0.261208	-0.686977
At2g21500	-0.465229	-0.362457	0.220678	0.440119	0.377673	0.59777	0.728933	0.687984	-0.428865	1.48047	-0.648487	0.107791	0.635069	0.437485	-0.0811414	-0.578717
At2g22270	-0.0211183	0.0590193	0.495502	-9.30616e-05	-0.0808494	-0.598848	0.332939	-0.41198	-0.0082009	0.11521	-1.02086	0.154925	-0.606314	-0.133686	0.0314272	0.113992
At2g23120	0.386357	0.367799	0.343068	0.211338	0.488887	0.360413	0.299093	0.375526	-0.467615	-0.361604	-1.00225	-0.435408	0.305121	0.604543	0.338677	-0.03361
At2g23440	2.21139	1.00461	1.17911	1.43739	2.77297	1.32541	1.19912	-0.0600076	0.0974487	-0.373033	0.383414	0.192831	0.432407	0.299818	1.38434	0.29183
At2g25510	0.356802	0.270506	-0.225803	0.731158	0.442723	0.861326	-0.0961747	1.0929	1.43082	-0.44782	0.718042	1.05436	0.548083	0.645446	0.557886	0.744714
At2g26190	-0.11245	0.122384	0.373281	0.156729	-0.370671	1.36332	1.42503	1.0333	0.16146	0.446131	0.412284	0.649011	0.360724	-0.446599	0.12307	0.446694
At2g26840	-0.804122	0.167547	0.68717	0.171009	0.210639	0.031735	0.416079	-0.397213	-1.22387	-0.533515	0.416469	-0.365016	-0.0198578	0.111165	-0.134656	0.055684
At2g27080	0.358594	-0.165784	-0.490804	0.0563273	-0.142436	-0.541327	0.425438	0.0225446	-1.21889	-0.785128	-0.980525	-0.447909	-0.850371	-0.713954	-0.330142	0.644046
At2g27230	1.10883	0.766362	0.777673	0.561237	0.51912	0.557586	0.691896	-0.0540219	0.238788	-0.182383	-0.39433	-1.21722	0.260651	0.265298	0.996741	-0.194506
At2g27740	-0.358708	-0.36389	-0.65186	0.0103526	-0.563222	-0.320029	0.537094	0.511015	-0.0698133	-0.328817	-1.09672	0.211886	-0.642724	-0.450605	-0.508958	-0.149246
At2g28150	-0.284827	-0.0507572	-0.2924	0.148811	-1.04359	-0.0104421	-0.17342	-0.0402322	-0.402942	0.0761185	-0.0241128	0.154047	-0.426217	-0.181406	-0.161394	-0.305182
At2g28320	-0.135376	0.13939	-0.820374	-0.108573	0.650991	0.756057	-0.700309	0.429198	0.485659	-0.102452	1.00749	-0.0162218	0.149588	0.769706	0.450691	-0.361152
At2g28370	-0.778798	-0.428101	-0.363044	-1.22908	-1.37779	-0.11017	-0.863021	-1.40706	-0.340576	-0.158753	-0.426723	-0.298395	-0.915338	0.0875512	-0.00699358	-0.531758
At2g28400	-0.660181	-0.168282	0.0662993	0.155655	0.206116	1.42192	0.0756695	0.442434	0.125291	1.54106	-0.945849	-0.075142	-0.648778	0.67235	0.0882492	0.648222
At2g29180	-0.814509	-0.155432	-0.329469	-0.262935	-0.543619	-0.836014	-0.361567	-0.308917	0.0313659	-0.335846	-0.751898	-1.05542	-0.0215326	-0.518817	-0.982325	0.00225109
At2g29670	-0.299082	-0.0527171	-0.277596	-0.280827	0.328943	-0.200958	-0.335719	-0.704524	-0.0550636	1.10545	-1.22708	0.595209	-0.167687	0.113835	0.0217924	0.482882
At2g30120	-0.535141	0.438177	-0.107122	0.315495	0.615486	-0.236848	0.145584	-0.00681061	0.543542	-0.621898	0.163872	1.1044	-0.871801	-0.274191	1.6957	0.0120298
At2g30350	-1.29816	-0.294312	-0.502197	0.239058	-1.0354	-0.388938	-0.777088	-0.264522	-0.444894	0.156655	-1.74259	0.4426	-0.434111	-0.465735	0.357278	0.0337158
At2g30500	-0.7975	-0.212356	-0.0643724	-0.419444	-0.11412	0.794469	0.181001	0.100868	0.725809	0.14462	-1.0136	-0.658162	-0.459839	0.301276	0.348999	-0.0103769
At2g30930	-1.03996	-0.580913	-0.871228	-0.721436	-0.190396	-0.874475	-0.356826	-0.506448	0.487706	0.00319439	-0.737003	0.0611068	-0.741299	0.0854582	-0.535485	-0.214181
At2g30960	0.0367479	-0.0837246	1.44838	0.423949	0.946854	-0.296033	0.409952	1.33369	0.0534518	0.180541	0.836104	-1.00139	0.61043	0.195402	-0.510969	-0.596743
At2g31160	-0.391419	-0.0933647	0.049742	-0.143426	-0.25823	-0.158149	-0.131807	0.0189361	-0.0134306	-0.156557	1.24677	-0.329565	-0.471158	-0.00221427	-0.316787	-0.190174
At2g31410	0.158328	0.808545	-0.434787	-1.32006	0.24292	0.102277	-0.442442	0.222623	0.140359	-0.167166	0.709751	0.0355719	0.302486	-0.0598365	-0.325258	-0.628419
At2g32210	0.170864	0.728622	0.0447881	-0.178319	0.475392	1.49242	0.0933	0.383921	1.62052	0.595006	2.76903	0.369062	0.78829	0.0236009	0.632707	0.635546
At2g32930	0.335946	-0.208907	0.71263	0.144206	0.957909	0.871301	1.22271	0.348675	-0.594858	-0.0288905	0.660546	-0.635073	0.784102	0.897682	0.718682	0.533405
At2g33470	0.741069	0.476144	0.603343	0.513133	1.2451	0.328684	0.789693	0.163051	0.00759879	0.00282979	0.131921	0.291707	0.110884	-0.0027702	0.662087	0.0466985
At2g33560	0.127821	0.217558	-0.516624	-0.166464	0.0162544	-0.334188	0.904212	0.740197	-1.06667	-0.60818	0.434557	1.11286	0.432737	-0.0697429	-0.515853	-0.7273
At2g34410	0.0973332	-0.756265	NA	-0.556797	-0.859704	-0.0628366	-0.910298	0.278016	-0.879625	-0.173994	0.570067	-1.15877	-0.164127	-0.143034	-0.413262	0.633152
At2g34570	-1.54412	-0.186556	0.900969	0.664274	-0.621482	-0.216003	0.245221	-0.402633	-0.489323	-0.470649	-1.00189	-0.186002	-1.0953	0.0722156	-0.0667249	-0.103284
At2g34600	-1.17414	0.89516	0.524127	1.72503	3.56191	2.10474	2.73816	2.46365	-0.43625	1.48334	-1.09756	0.514937	1.44108	-1.05478	2.13105	-0.267108
At2g34610	1.82367	-0.575033	0.485193	0.96797	1.82405	1.24246	0.828435	0.617349	-0.142205	-0.184761	1.06556	0.205028	0.677859	-0.65077	0.418058	-0.39679
At2g34620	-0.796409	0.151288	-1.09452	-0.0156035	-1.30678	0.0145613	-0.450423	0.0787065	-0.0262392	-0.0288992	0.25824	-0.337077	0.0621029	-0.139152	-0.919891	0.0281086
At2g34910	0.25808	-0.107108	0.668097	0.390203	0.506375	-0.391326	0.396065	0.200349	0.0519952	0.40784	1.61196	0.691632	0.539169	-0.590252	-0.146385	0.182079
At2g35550	0.485222	1.0069	0.438677	0.956041	-0.48457	-0.113893	0.731516	0.54551	-0.474585	-0.692861	0.10588	-0.685831	0.314192	0.442269	0.0377274	0.546982
At2g35900	-0.529902	-0.00341014	-0.145018	-0.0321183	0.294141	0.763097	-0.302992	0.0717147	0.15733	0.930642	-1.2518	0.373579	-0.69681	0.625208	0.422114	1.13995
At2g35930	1.14785	0.79831	-0.148875	0.384713	2.18128	1.94049	0.7547	0.972789	NA	0.929653	-0.9726	1.58592	1.47653	-0.833547	1.01404	-0.136863
At2g36050	-0.84075	-2.84981	-1.57932	0.0691652	-0.561213	0.119147	-0.0242502	-1.53199	-1.09639	NA	0.381967	NA	-0.113446	-0.171803	-1.59563	0.0154282
At2g36260	0.347407	0.597383	-0.0361433	1.12676	0.79804	0.129512	0.68919	0.46075	0.213094	0.436715	1.21344	0.326525	0.522371	0.165671	0.491178	0.0464775
At2g36320	-0.658934	-0.634469	-0.27012	-0.272095	-0.278503	-0.117337	-0.465178	-0.267801	-0.145038	0.464065	-1.13894	-0.0304821	-0.423261	0.182444	-0.012373	0.260101
At2g37330	0.735896	-0.147103	0.844946	0.210461	-0.344903	0.207152	0.0940255	-0.269633	0.287901	0.174757	-1.21499	-0.0346048	0.147727	0.308821	0.0178384	0.0734454
At2g37480	-0.471539	-0.646346	-0.105115	-1.01985	-0.608876	-0.627587	-0.43868	-0.957625	-0.464444	0.190755	-0.341795	0.051998	-0.611148	-0.335202	-0.343915	0.0127294
At2g37960	0.140137	1.00055	-0.820913	-0.600752	-0.338791	-0.774492	0.015933	-0.192778	-0.744661	-0.0835972	-0.175867	-1.01576	0.815642	-0.407942	0.385777	-0.755712
At2g37970	-0.0694775	0.677881	0.169456	0.6482	-0.208432	0.311871	0.41033	1.27999	-0.461961	0.265331	0.563495	0.780409	0.235543	0.519593	-0.231881	0.229793
At2g38630	0.59697	0.62964	0.475296	0.82548	1.28384	0.650737	0.752418	0.485469	-0.200849	-0.311721	0.035457	-0.158038	0.659115	0.17605	0.792599	-0.26438
At2g38640	0.258434	0.819739	-0.496193	0.348758	-0.252415	-0.0434924	-0.578166	0.534429	0.219307	-0.173542	0.862116	1.50206	0.209187	0.430686	1.16891	-0.713752
At2g39740	-0.328656	-0.400736	0.0523933	0.122673	-0.43686	0.142783	-0.327586	-0.347906	-1.23445	-0.149585	-0.685415	-0.15404	0.0903842	0.17537	0.265447	0.163203
At2g39760	0.255251	-0.129585	0.218203	-0.387898	-0.224164	-0.321006	0.111424	-0.0386129	0.183234	0.30488	-0.275921	-1.03736	0.0103875	-0.49909	-0.217439	-0.234055
At2g39920	0.128872	-0.668479	0.752166	0.331004	0.111573	-0.500322	-0.413332	0.241781	-1.15997	0.535179	-1.0771	0.363821	0.704273	-0.319652	0.68318	0.297695
At2g40020	-0.960695	0.441592	-1.00324	0.176639	-0.949852	-0.320119	-0.342713	0.389039	0.692339	0.092206	0.312489	-0.382196	-0.201434	0.317619	-0.471899	-0.0632891
At2g41180	-0.121073	0.619703	0.232061	0.84529	-0.16286	0.555018	0.0262168	0.500512	0.0143465	-0.263428	1.05113	1.34084	-0.149264	0.767855	0.376861	0.312865
At2g41960	0.14378	0.37327	0.695312	0.460126	0.24151	0.232327	-0.0847841	0.343014	0.587326	0.509161	1.46965	0.743217	0.70868	0.218542	0.564314	-0.514479
At2g42110	-0.253805	-0.11717	0.119139	-0.672241	0.331362	-0.504583	0.138516	0.00527749	-0.559003	0.248365	0.29275	0.122857	-0.584256	-0.601793	-1.08634	0.1321
At2g42180	NA	-1.25355	0.176099	0.479967	-0.398417	-0.151435	0.599775	0.452778	0.0739016	0.513745	-0.526877	-0.695352	0.366016	0.436981	0.514532	-0.317441
At2g42760	1.20225	0.459591	0.327123	0.943397	1.9069	0.918502	0.9582	1.08528	0.412934	-0.0761736	-0.57807	0.329839	0.613737	0.0590595	0.267115	0.142046
At2g43250	0.713117	0.434052	0.0608113	0.881085	1.82349	1.45783	0.989823	0.122923	-0.249159	0.0964476	0.521317	0.512871	0.10981	-0.100434	0.654779	-0.102965
At2g43280	0.798886	-0.0595204	-0.136054	-0.116011	1.16128	1.23128	0.30292	-0.476451	0.598318	-0.493551	-1.27352	-0.91083	0.567839	0.583479	-0.629939	-0.268301
At2g43390	-0.392854	0.182577	0.0280038	-0.269937	-0.63335	0.608278	-0.240951	-0.100669	-0.336785	0.473099	-0.403973	0.34212	0.572089	1.29232	-1.50886	0.402464
At2g44080	0.915521	-0.0459259	0.774837	0.588831	1.64328	1.27835	0.951477	0.863535	0.0307494	0.988866	1.09811	-0.228835	-0.302015	0.673051	0.468541	0.97509
At2g44210	0.607544	0.00873161	-0.895879	-0.110357	-0.720999	0.272569	-0.10928	0.0842161	0.695684	-0.722943	1.16328	-0.493683	-0.0828136	-0.00373182	0.204089	-0.503389
At2g44280	0.0181886	0.249065	-0.0748933	0.246892	0.450415	1.1962	0.38394	0.566107	-0.1033	0.151515	-0.0754247	0.161365	0.0614977	0.221486	0.747048	0.592285
At2g44510	0.629575	-0.0173887	0.232525	-0.506533	NA	-0.204631	0.20738	1.28763	-0.694156	-0.0723182	-0.559695	-1.16376	0.188835	NA	-0.109443	0.123525
At2g45450	0.0667647	-0.668724	0.245153	0.121556	0.185502	-1.04235	0.337503	-0.718641	0.0627607	0.167663	0.617225	0.16099	-0.37766	-0.22254	-0.30238	0.100879
At2g45830	0.731108	-0.528715	0.688036	-0.431073	-0.313238	-0.707265	-0.150913	-0.00940253	-1.0423	-0.297022	-1.11236	0.151142	0.235654	-0.536836	-0.0382827	-0.126987
At2g46000	-0.226976	-0.59938	-0.216065	-0.641556	-0.78523	-0.30934	-0.991796	-0.125854	-1.46897	0.110884	-2.29635	-0.279347	-0.667744	0.0837941	-0.273887	-0.100044
At2g46080	-0.380792	-0.812008	-0.513361	-0.665071	-1.19861	-0.106621	0.303033	0.177168	-0.512304	0.482871	-0.0081633	0.124325	0.22118	0.205643	0.0963504	-0.0373944
At2g46360	0.93045	0.39865	0.102233	0.230378	0.96169	0.0858376	1.18922	-0.0214712	-0.063815	-0.190076	-0.690192	0.146708	0.263359	0.611466	0.889395	-0.4998
At2g47230	-1.04013	0.0832832	0.384168	-0.271562	NA	0.149965	0.42075	-0.919298	-0.25009	-0.171662	-0.0951934	0.22988	-0.45325	0.198627	-1.47634	-0.65618
At2g47270	-0.499021	0.677011	1.30626	1.01742	1.36082	0.650874	0.207763	0.83779	0.14699	0.528492	-0.834017	0.866407	0.00798959	-0.434418	0.41875	0.391362
At2g47370	NA	1.80005	-0.78919	0.0204352	NA	0.268094	NA	0.305916	0.157826	0.215003	-0.380047	0.83463	0.187474	0.465662	-0.463059	0.287964
At3g01160	0.806746	0.414904	0.44077	0.238433	1.22499	0.105508	0.933208	0.664531	0.0345433	-0.360864	0.380905	0.272178	0.501897	-0.101998	0.673536	0.123532
At3g01290	-0.737289	-1.31451	0.269053	0.693639	-0.979883	1.05229	0.598561	0.535984	1.2718	0.939397	-0.306862	0.544568	-0.055271	-0.887419	0.798221	0.141004
At3g01860	-0.379771	-0.38243	-0.22329	-0.905297	-0.512663	-1.33628	0.464341	-0.99208	-0.23988	0.0755621	-0.980459	0.348693	-0.708647	-0.868192	-0.254488	-0.412245
At3g02840	-0.12754	0.230668	-0.385458	0.28576	0.470062	0.239476	1.00321	0.228056	0.514472	0.127539	1.45971	0.495109	0.829658	0.0214764	0.365817	0.203805
At3g03870	-0.258584	0.56218	-0.603696	0.189882	0.0280062	0.623842	-0.117209	0.750844	0.825201	0.399727	1.57629	0.199265	-0.784306	0.26886	-0.140539	-0.224443
At3g04140	0.264866	0.39642	-0.363535	0.207389	0.136227	0.450794	-0.440113	0.608617	-0.432315	1.20958	1.28359	0.355703	-0.348212	0.939001	-0.781907	0.446192
At3g05000	-0.382344	-0.0380268	-0.0625452	-0.619997	-1.62344	-0.315053	-0.0369694	-0.813219	0.048522	-0.404701	-0.500058	-0.189855	-0.616075	-0.12174	-0.330981	-1.0411
At3g05670	0.695176	-0.307631	0.196919	-0.363205	1.30555	0.530609	1.07327	0.286416	-0.000470418	-0.222283	0.63801	0.0505549	0.0380479	0.141993	-0.715993	0.307031
At3g05680	-0.359911	0.158448	-0.0470644	0.460716	0.114737	0.438554	-0.364918	0.556004	0.851392	0.214555	1.48935	0.196196	-0.30342	0.0942526	-0.151965	0.258716
At3g05730	-0.156885	0.645447	-0.421234	0.46567	-0.756884	-0.02867	-0.708207	1.05414	-0.844649	-0.342075	-1.88769	-0.0969862	-0.39638	-0.696782	-0.774067	0.675049
At3g05900	-0.886647	-0.131479	-0.0295689	-0.333669	-0.835963	-0.242214	-0.163177	-0.234295	-1.06146	0.230819	-1.01693	-0.868966	-1.12327	-0.773562	-1.3463	-0.316776
At3g06170	-0.22574	0.382961	0.0449394	-0.00362411	1.33542	0.607099	1.18684	0.816903	-0.217463	0.346595	-0.381114	-0.0371146	-0.22915	-0.269281	0.274949	-0.0608603
At3g06250	-0.828056	-0.271498	0.0687138	-1.80384	-1.41618	-0.0214155	-2.05296	0.657698	-1.63608	-1.43515	0.32468	-0.0351309	0.154557	0.805801	-0.711781	0.122169
At3g06550	0.794557	0.834825	0.438981	1.0176	0.738809	0.482737	0.649359	0.370016	-0.239423	-0.637632	-0.033606	0.3677	0.754132	0.414998	0.594688	0.034718
At3g08030	-0.438321	-0.429265	-0.800157	-0.0227889	-0.13328	0.064885	0.552521	0.413782	0.0130481	0.289234	1.01839	0.511408	-0.196562	1.23322	-0.089832	0.279498
At3g08830	0.289063	-0.129303	-0.140064	-0.502422	0.168963	-0.826969	0.514764	-0.02317	-0.552864	-0.0293146	-1.15024	-0.206873	0.323188	-0.674077	-0.327323	-0.41776
At3g09180	-0.412862	-0.99478	-0.48755	-0.626484	-0.711956	-0.944879	0.0665303	-1.05832	-0.0154274	-0.830146	-0.404607	-0.890112	0.0722829	-0.338795	-0.399566	-0.535067
At3g10020	-0.266746	-1.67508	-0.369409	-1.18395	-0.858752	-1.14385	-0.230215	-1.05765	0.253243	1.10424	-2.04483	0.369828	-0.00713372	-0.0375529	-0.0961554	-0.194279
At3g10470	-0.498943	0.38721	-0.18484	-0.287297	-1.02663	-0.192574	1.10298	-0.211274	-0.311329	-0.127829	-0.034905	0.132952	0.223625	1.17202	-0.185334	-0.351523
At3g10930	1.08896	0.368324	0.346085	0.0287387	2.59933	2.48458	1.69721	1.90345	0.00308556	1.76225	-0.0901741	0.0858307	1.37971	0.132318	1.42348	0.152303
At3g11470	1.5201	-0.267131	0.377788	-0.236168	1.92786	0.102429	0.313857	0.355925	-0.226573	-1.23349	0.123833	-0.183662	-0.532673	0.231858	-0.664938	0.0638999
At3g12320	0.0788009	0.787244	-0.526815	0.51853	-0.90315	0.936718	-0.140159	1.37783	-0.591869	0.115144	-0.359695	0.126145	0.167108	1.12577	0.332305	0.23235
At3g12510	1.27355	0.890759	0.575365	-1.19941	-1.46112	0.0960369	-0.440132	-0.111025	-0.195895	-0.443243	0.160557	-0.9124	-0.45664	-0.166018	-0.180627	-0.169723
At3g12630	-0.508178	-0.209252	-1.38136	0.449357	0.643307	1.02253	0.228847	0.862607	0.417235	0.173339	-0.198376	-0.0586098	-0.451515	-0.0877467	0.432983	0.339713
At3g13230	0.624893	0.405582	0.358004	0.472462	0.0405933	1.35139	0.795417	0.226366	0.688662	-0.269451	-0.334744	0.533875	-0.0289283	-0.366008	0.103476	-0.271421
At3g13620	1.34852	1.11679	0.494136	0.473967	0.31768	0.904943	0.706784	0.591781	0.392652	-0.283492	0.615297	-0.0381768	-0.904022	0.698493	-0.266134	0.542345
At3g14750	0.748851	-0.359245	-0.073165	0.654216	1.10304	-0.039925	0.236797	0.0170653	-0.164958	0.141751	-0.0431147	0.322512	0.233499	0.0945906	0.0203423	0.300232
At3g15280	1.46707	-0.696203	1.52626	0.279825	0.360711	-1.11334	-0.0412396	-0.107912	0.166135	0.316677	-0.370436	-0.029314	0.0183115	-0.484585	-0.195354	0.14598
At3g15310	-0.870703	0.129448	-0.563866	-0.138919	-0.867054	0.386653	-0.405394	0.158818	-0.880088	-0.371116	-0.897298	-1.39362	-1.27348	-0.393386	-0.64033	-0.103209
At3g15353	-0.699498	0.31106	-0.337566	-0.611858	0.0214444	-0.0811378	-0.413729	0.205047	0.790176	0.423935	-0.393235	-1.27405	0.266591	0.380202	-2.34198	-0.558458
At3g15450	-1.39214	-2.40492	-1.17196	-2.30935	-1.8844	-2.01791	-1.57411	-2.01912	0.884654	2.22259	-3.66534	-0.0774923	-1.82988	-0.34194	-0.965927	-0.389359
At3g15630	-1.05495	-1.7219	-1.03817	-0.908882	-1.08891	-1.92155	-0.839657	-1.75827	0.616471	0.989936	-2.01128	-0.657601	-0.799418	-0.637111	-0.690416	-0.712132
At3g15790	1.02234	0.975909	0.950392	1.42047	1.10592	0.93141	1.16086	0.643725	-0.439586	-0.0570967	0.130364	-0.611628	1.03698	-0.273049	0.961507	0.082777
At3g16200	-0.209338	0.172382	-0.152065	0.136615	0.0660804	0.670959	0.0002678	0.313891	0.560129	0.351566	1.3883	0.275807	-0.196299	0.0324121	-0.0667315	-0.0384815
At3g17350	0.122653	-0.158399	-0.067673	0.0850093	0.119846	-0.274383	0.22468	-0.231331	-0.0771667	0.0722996	1.09849	0.74183	-0.10983	-0.48124	-0.0171508	-0.0536043
At3g17860	0.0932256	0.464546	0.243935	0.907301	1.58394	-0.134355	0.119404	0.21281	-0.628733	0.510572	-1.72192	-0.873639	-0.293684	0.260487	0.127313	0.0186346
At3g17930	-1.43972	0.624969	-1.31113	0.188465	-0.98561	0.593019	-0.889316	0.0250525	-0.366812	0.145823	-0.83204	0.247758	-0.679058	0.524044	-0.794724	0.264096
At3g18440	2.11262	0.194308	1.65559	0.752016	1.2261	0.937951	0.421287	0.048703	0.0651798	0.647416	1.13288	1.10832	0.401818	0.0168851	-0.453729	-0.710073
At3g19370	0.152936	0.301174	0.501413	0.374753	1.06546	1.50289	0.386866	-0.0807897	-0.500079	0.402509	0.394342	0.359013	0.452024	0.294326	-0.31308	-0.0115672
At3g19680	-1.26104	-0.0417583	-0.231814	0.338431	-0.246885	0.154854	-0.194387	0.107644	-0.403165	0.330367	-1.33964	0.51849	-0.467814	0.713434	-1.25327	0.180332
At3g21070	-0.182765	0.125199	0.408992	0.0744755	1.25862	0.600773	1.11324	0.596917	-0.225399	0.414202	0.559666	0.676069	0.12099	0.0620062	-0.294492	0.43054
At3g21080	1.51746	0.77223	-0.175039	0.585763	-0.116546	-0.484007	0.092015	-0.0851422	-0.811054	-0.719743	0.595481	0.671709	1.70807	0.721077	1.40026	-0.82987
At3g21480	2.16844	0.772392	1.36887	0.762938	1.99256	0.588182	1.55509	0.537291	-0.721077	-0.601694	0.184889	0.723603	1.03113	-1.22717	1.48852	0.165911
At3g22231	0.902913	-0.0218694	0.326195	-0.29498	0.510394	0.0946359	-0.0547497	0.552965	1.65416	-0.114335	2.96739	0.0278729	1.57091	1.20296	-1.36427	0.166951
At3g22240	0.78991	-0.441048	0.177137	0.379488	0.0475472	0.149593	0.242486	0.773428	0.875492	-1.37407	2.44867	0.486565	0.223262	-0.4593	-0.109914	0.814002
At3g22380	0.157173	0.0856695	0.542999	-0.18333	-0.0128047	0.410336	0.396758	0.0253148	-0.572134	0.197082	1.3414	0.461367	0.182928	-0.314611	-0.416363	0.835539
At3g23170	-0.40941	-1.33596	-0.146192	-1.11944	0.106473	-1.22625	0.494582	-0.875911	-0.591727	-0.183665	-0.497711	-0.337687	-0.628036	-0.433632	-0.259637	-0.29981
At3g24190	1.53685	-0.625055	0.596573	-0.0210836	1.13986	-0.328979	0.00746357	0.110534	0.807191	0.331129	1.00839	0.683192	-0.429271	-0.563407	0.425046	-0.16008
At3g24315	-0.240655	-0.791752	-0.618807	-0.473131	-1.12242	-0.308711	0.071926	-0.696378	0.557062	0.00582901	-0.604632	-0.768997	-0.0455635	-0.181868	-0.396894	-0.341483
At3g24460	-0.207349	1.05029	0.509298	0.882303	NA	-0.404052	0.0203661	-0.252644	-1.7248	-0.628324	NA	-1.76211	-0.309629	0.0769594	-0.721137	-0.416853
At3g24560	0.477235	-0.501353	2.25935	-0.144233	-1.82265	0.0268941	-0.722696	0.733834	-0.152998	-0.167744	-0.37422	-0.362477	-0.348668	0.00787896	1.14339	-0.762767
At3g24870	0.758574	0.0931185	0.406704	-0.491599	-0.559084	-0.00438509	-0.134465	0.502601	0.255827	0.345908	1.02316	-0.0904471	0.0441683	0.368182	-0.884705	0.109863
At3g25440	-0.907139	0.21005	-0.0459494	0.455199	0.31333	-0.348606	-0.30709	0.757581	0.422337	-0.441492	0.238527	-0.333151	0.705788	-0.111653	0.143798	1.0952
At3g25640	0.623228	0.319551	-0.170414	0.177519	-0.148804	-0.405284	-0.2397	1.15346	0.271129	-0.48211	1.10032	0.51159	0.66546	1.41698	-1.16493	0.412174
At3g27350	0.543157	0.294031	-0.262928	0.424419	0.310874	0.131604	0.0986512	0.294907	1.00237	0.120786	1.2041	0.975291	-0.284974	0.550488	0.295132	-0.131734
At3g27770	0.0530995	-0.672648	-0.0244377	-0.888461	-0.449172	-0.894417	-0.027456	-0.626237	-0.666864	-0.461505	-1.10956	-0.329155	-0.849378	-0.95458	-0.250203	0.120097
At3g27990	-0.332044	-0.535503	-0.273549	0.177007	0.821706	0.316927	-0.469506	-0.177519	-0.220596	-0.451299	0.309169	-0.381556	0.208067	1.02718	-0.410194	0.077735
At3g29035	-0.470628	0.183265	-0.342588	0.742263	-0.462865	0.0552351	0.589651	-0.0626816	0.263615	0.709795	-0.827448	0.123123	-0.706193	-0.254833	1.42452	1.12572
At3g29185	0.334395	0.207304	-0.00998165	0.208297	1.08892	-0.0298005	0.194523	0.206593	-0.0963408	0.178706	-0.241471	0.635531	0.537195	-0.166823	0.173071	-0.279239
At3g43220	-0.510881	-0.426478	-0.228263	-0.652258	-1.18229	-1.03472	-0.0130689	-0.639208	-0.394232	0.0416009	-1.01873	0.233345	-0.832239	-0.353881	0.191066	0.127821
At3g46110	-0.637335	-0.0553452	-0.748989	-0.414569	0.157272	-0.358812	-0.0415405	-0.253862	-0.765556	0.370899	-1.00956	-1.04083	-1.0239	-0.360448	-0.699553	-0.289498
At3g47430	-1.78787	0.318233	-1.18399	1.50165	-0.497007	0.119155	-0.721007	0.377443	-0.047433	0.195564	0.0131544	0.0169252	-0.473044	-0.0730201	-0.204322	-0.0299156
At3g47860	-0.320869	-1.33212	-0.163316	-0.912687	-0.407556	-0.888625	0.140299	-0.63823	-0.280958	-0.0147002	-0.102678	-0.0997312	-0.369527	-0.721849	-0.334817	-0.533992
At3g48360	-1.01204	-0.0641208	-1.2425	-0.646009	-0.7203	1.25503	-1.10774	-1.58256	0.202284	0.815962	-3.43587	0.286629	-1.26574	0.190751	-0.36763	0.474075
At3g48500	0.853954	0.202236	0.214186	-0.101074	-0.184582	-1.28669	0.445339	-0.41407	0.0422119	-0.327001	-0.305884	1.0957	0.0380306	-0.940603	0.426818	-0.0927259
At3g48650	0.427507	0.0703892	0.391952	0.212192	0.50342	2.64331	1.05741	0.583383	-0.0893211	1.57628	0.0137352	-0.136542	0.0843577	-0.381714	0.504652	1.44403
At3g48700	0.124115	0.59106	-0.00287234	-0.469881	1.12677	-0.33867	0.44298	0.330108	-0.514082	-0.0451232	0.3095	-0.475027	0.0605359	0.4471	0.176005	-0.678455
At3g49570	-0.37064	0.99616	0.473372	0.973515	-0.352801	0.340072	-0.0225021	0.582237	-0.0820009	1.21086	0.254748	1.19771	0.246253	0.535805	1.23779	0.0943596
At3g50480	-0.00265377	-0.400667	0.343239	-0.00505234	0.598059	0.935662	0.19839	0.81225	1.42328	0.469598	0.371058	0.4303	1.34662	-0.548809	1.11717	0.318553
At3g50620	-0.165149	-0.644715	-0.337359	-0.975728	-0.875592	-0.756282	-0.801338	-0.419361	-1.23816	0.0262059	-1.91677	0.295223	-0.464439	0.354679	-0.00296377	0.281311
At3g50960	-0.734171	0.243186	-0.183744	-0.450659	-0.582	-0.509132	-0.462398	-1.0162	-1.05951	-0.0726684	0.938386	-0.512337	-0.799191	-0.534802	0.0528371	1.50298
At3g52060	-0.208283	-0.145234	-0.475952	0.0714345	1.81262	1.69214	1.28563	1.5311	-0.157868	1.38437	-0.126043	0.792936	0.301447	-0.270413	0.408525	-0.0274025
At3g52360	-0.695395	0.962432	1.35481	-0.382703	-0.196539	-0.196154	-0.640657	-0.2686	-0.462944	-1.1412	1.22398	0.470971	0.14534	0.553461	-0.608782	0.601092
At3g52500	-0.0595907	-0.591144	-0.339877	-0.544506	1.31238	-1.15594	0.42829	-0.322691	0.394267	-0.541872	-1.13756	-0.195579	-0.73305	0.00961554	-0.0943914	-0.038528
At3g52740	0.0511089	0.562104	0.12322	1.06787	-0.75009	0.100951	0.430924	1.01733	-0.979713	-0.813589	1.28736	0.695893	0.439833	0.0899368	0.982583	0.48914
At3g52790	-0.132405	-0.397451	NA	0.325641	NA	-1.00803	-0.213592	NA	NA	-1.53603	NA	NA	NA	0.536486	NA	NA
At3g52870	1.05797	-0.525531	0.30099	-0.288844	-1.2435	-1.06345	-0.396024	-0.544651	0.636078	-0.412571	0.397061	0.488689	0.462995	-1.21606	-0.304936	-0.376448
At3g52920	-0.670823	-0.104402	0.154058	0.731756	-0.441423	0.497319	-0.120013	-0.263143	-0.431931	0.0293996	0.388992	1.05692	-1.12912	0.12649	-0.439222	0.137386
At3g53830	0.425132	0.806164	0.0756761	1.41047	NA	0.763908	-0.625077	0.208156	-0.234971	0.427621	1.12533	-1.25294	-0.0992126	-0.140979	0.792223	1.17704
At3g53990	-0.451738	-0.424505	-0.370992	-1.09625	-0.170808	-1.01096	-0.0668419	-0.399112	-0.0917972	0.350621	-1.5579	0.0982887	-0.180436	0.20638	0.0504004	-0.157975
At3g54000	-0.337536	-0.144664	0.606169	0.371368	-0.544549	1.17265	-0.257085	0.0286101	0.493018	0.128458	0.730917	-0.107492	0.476172	-0.198127	-0.00439744	0.0475857
At3g54500	0.537882	0.948679	-0.0216471	1.02814	-0.386398	0.95472	-0.816587	0.649408	-0.66096	0.36825	1.1091	-0.00802134	-0.423992	0.287876	0.135526	0.661598
At3g54970	-0.43018	-0.110285	-0.282888	-0.306105	-0.207453	-1.03429	-0.620731	-0.319309	-0.139403	-0.0843775	-0.253024	-0.180578	-0.510869	0.273171	-0.0773547	-0.20835
At3g55240	0.337003	0.288108	0.491044	0.509627	-0.73492	1.85265	0.448141	0.685512	0.628901	3.03825	0.262086	1.73177	0.541868	2.18253	1.27204	1.30127
At3g55420	-0.362538	0.0923382	-0.527393	-0.408648	1.19809	0.417399	0.251138	0.0465514	-0.2475	-0.340703	-0.0352592	-0.566963	-0.0670422	-0.00985239	-0.322154	0.614726
At3g55605	1.72432	1.4144	0.847256	1.80031	1.25524	0.721742	1.33746	1.43051	0.22352	-0.306268	1.57342	0.501873	0.932764	0.113936	1.25672	0.516224
At3g55980	0.63206	-0.30972	0.281106	0.0485894	1.70656	2.25737	2.727	2.34318	0.0740734	2.24835	0.102955	1.31719	0.649972	-0.410687	1.01569	-0.209072
At3g56260	0.74678	0.4562	0.201247	0.747027	0.22264	0.255954	0.124243	0.148702	-0.403884	-0.611825	-0.911152	-0.64874	1.50838	-0.178492	0.160908	-0.719684
At3g56290	-0.476799	1.40519	-1.10404	1.45469	-1.28034	0.909967	-0.143071	0.980324	0.0514032	0.453538	2.53237	0.913776	-0.652274	1.53553	-0.0656206	0.75604
At3g56680	-0.712188	-0.370658	-0.143337	-0.683915	0.863685	0.0585468	-0.0471748	0.580363	0.377425	0.562763	-1.61655	-0.370836	-0.602245	-0.726789	-0.0596612	-0.336999
At3g56880	0.175348	-0.670552	0.272263	0.501423	1.57824	1.24621	2.19403	1.42834	0.000285536	0.772355	-0.833556	0.441804	0.319343	-0.256767	0.799155	0.488934
At3g57420	0.557262	0.299148	0.599019	-0.0248938	1.10201	0.090472	-0.132555	0.327027	-0.0126663	-0.321018	-0.973403	-0.200739	0.00859486	0.811732	0.402376	-0.430073
At3g57450	0.50973	0.0309967	0.0915508	0.790297	1.90391	2.162	2.40963	1.79146	-0.0404187	0.189364	-0.501888	-0.00415274	1.11399	0.0351744	1.01531	0.230293
At3g57990	-0.30071	-0.123516	0.941922	-0.137943	-0.821011	-0.104924	-0.386051	-0.765007	0.084384	0.313101	-1.22892	0.118865	-0.0693942	-0.293352	-0.211281	-0.532137
At3g58350	-0.240349	0.201551	-0.459055	0.623394	-0.373923	-0.0893678	-0.179916	0.00867787	-0.215134	0.942082	-0.0648542	1.32647	0.0188331	0.531129	-0.552929	0.0426225
At3g58470	-0.100933	0.301516	-0.369545	0.228736	-1.28072	-0.603852	-0.37533	0.0370578	0.47793	-0.304925	-0.399181	0.00251989	0.0462245	0.349572	-0.0705951	-0.0219003
At3g59080	-0.0370385	0.0125436	0.281846	-0.295535	-0.915589	1.66455	0.920299	1.09078	-0.314849	-0.241017	0.851735	0.259351	0.810833	0.0859844	0.0983953	-0.236142
At3g59280	0.499693	0.779394	0.188413	0.59724	0.909223	0.704622	0.394378	0.50446	0.748093	-0.0247927	1.16861	0.275443	-0.158817	0.578667	0.511458	0.185067
At3g59560	-0.310317	NA	-0.429059	0.276861	-0.475706	NA	0.388551	-0.66297	0.0931006	NA	1.01502	NA	0.614794	0.741783	-0.200536	0.250974
At3g60260	-0.0871681	-0.0351746	-0.747541	0.530417	0.313597	-0.221078	-0.517525	0.18201	0.740059	0.388845	-1.20891	-0.25204	-0.362409	-0.409311	0.389546	-0.656621
At3g60420	-0.192385	1.02704	-0.175657	-0.198761	-0.286409	1.065	0.0600611	0.830508	1.44954	-0.243053	0.336999	-0.184108	0.550223	0.257976	1.37272	0.359706
At3g60520	-0.364725	0.252729	0.373571	0.418424	0.0999106	0.154105	0.417134	-0.0296997	0.0514056	1.11786	-0.178807	0.334053	0.0150444	0.0675902	0.51317	0.239709
At3g61020	-0.845612	-0.214543	0.10954	-0.142051	-0.0596963	-0.628086	0.545724	-0.752883	-0.983554	-0.612797	-1.65805	-0.951591	0.00371909	-0.313737	0.353413	-0.134039
At3g61100	-0.382824	-0.773022	-0.465239	-0.871471	-0.884998	-1.06958	-0.796468	-0.704001	0.177414	0.263991	0.225651	-0.149101	-0.563814	-0.377705	-0.542342	-0.18423
At3g61210	-0.387722	-0.653718	-0.25299	-0.659621	-0.831703	-0.762836	-0.826071	-0.727613	-0.238978	0.146442	-2.15002	-0.965969	0.00621861	-0.829676	-0.252594	-0.257421
At3g61270	1.78777	1.21944	1.14221	0.986294	1.73014	2.05098	0.554493	-0.235158	0.728906	0.338085	0.547924	0.418926	0.621093	0.128713	0.764903	0.322876
At3g61670	0.325078	0.191596	-0.108528	-0.72197	0.0747263	0.956576	1.06966	0.674682	0.322128	0.500492	-0.144671	-0.241494	0.897275	-0.0477497	0.284673	0.0105339
At3g61930	1.8688	0.989666	0.768157	1.09764	1.60929	0.627827	0.484562	1.04971	0.380711	0.394248	-0.0566715	0.204279	1.00085	0.32829	0.623832	0.517728
At3g62550	-0.0154856	-1.59051	-0.080061	-1.5645	-0.319391	-1.29085	-0.891386	-1.76772	-0.419089	0.994765	-1.35857	0.706156	-0.207765	0.217109	0.0771658	0.149819
At3g62970	-0.513878	-0.30682	-0.0190547	-0.795946	-0.00808842	-0.0513869	0.520459	-0.268606	-0.595772	-0.0614825	0.273904	-1.00637	-0.97485	0.209769	0.149638	-0.473756
At3g63170	-0.992913	0.0803024	-0.510631	0.000513765	-1.10228	0.470691	-0.0554547	-0.330436	0.059069	0.268715	0.146247	0.131328	-0.531757	0.166185	-0.938874	0.404164
At3g63390	-0.409479	-0.013093	-0.142307	0.489565	-0.455966	-0.545945	0.582104	-0.166956	-1.00795	-0.705682	-1.31969	-0.30472	-1.32943	-0.610909	-1.44216	0.114208
At4g00400	-0.0104656	1.27191	-0.324874	-0.416325	-0.14866	-0.454985	-0.0802223	-0.0908019	0.089263	-0.436639	1.22773	-0.0452303	0.088341	-0.478134	0.65808	0.2465
At4g00450	0.190842	-0.067352	-0.794466	-0.406678	0.486374	-0.0669609	-0.0170715	-0.134659	-0.0532656	0.644955	1.38712	0.584867	-0.0101109	-0.123891	-0.0119741	-0.542052
At4g00752	0.477841	-0.255787	-0.418239	-0.0705107	-1.14587	-1.04846	0.191089	-0.224198	-0.0969432	0.616696	-0.196757	-0.097199	-0.629689	0.260438	-1.13909	-0.148584
At4g00790	0.926617	-0.0710598	-0.234293	-0.329241	0.472497	0.273309	0.328788	0.497668	-0.0331498	0.168034	1.0224	-0.648992	-0.0651545	-0.679843	-0.285386	-0.450509
At4g00930	1.16604	-0.12087	-0.552642	0.0710195	-1.18604	-0.131864	-0.176213	-0.316037	0.567998	-0.0906057	-1.63881	-0.00782712	0.056219	-0.479453	-1.04001	-0.106572
At4g01080	2.50348	1.85731	2.37561	2.38403	2.52317	2.11465	2.92244	1.45221	NA	-0.930655	2.7308	1.01757	1.49234	1.00703	1.8337	0.245866
At4g02140	-0.720918	0.178066	-0.87185	-0.488574	-1.22964	1.38113	NA	-0.240876	-0.204674	-0.500187	0.0428785	-1.33708	-0.137925	-0.873108	-1.01452	-0.324573
At4g02550	-0.662034	-0.974859	-0.357573	0.132719	0.320652	1.69027	0.646616	-0.476382	0.320776	0.306614	0.539574	1.00597	0.466879	-0.423845	0.301083	-0.380447
At4g02710	1.15885	-0.238571	1.42671	0.63722	0.582666	0.508762	0.757819	0.565073	-0.61528	0.0242443	0.0897895	-0.308059	0.76852	0.450799	0.0259946	-0.490294
At4g03180	0.678553	-0.200989	-0.308721	0.834411	0.124127	1.78557	0.629769	0.42793	1.21893	-0.276855	0.649102	-0.0774386	0.0514365	-0.523365	0.814475	0.186738
At4g04330	-0.0624787	-1.59307	0.22975	-1.83314	-0.0326307	-1.29764	-0.138559	-1.25689	-0.42771	0.567627	-1.02686	0.421687	-0.169487	-0.461062	-0.163409	-0.312506
At4g04630	-0.795885	-0.691773	-0.740727	-1.14535	-1.33039	0.208306	-1.0842	-0.822848	-0.622128	-0.123241	-1.62014	-0.369307	-0.517214	-0.0265112	-1.14577	0.170575
At4g04780	-1.12622	-0.371686	-0.568069	-0.607017	-0.702955	-0.193646	0.0616514	0.0841066	-1.02092	-0.202231	-0.338181	-0.650919	-0.552077	-0.126684	-0.631893	-0.526359
At4g04955	-0.120267	-0.625309	0.0574982	-0.441609	-0.0295539	-1.20173	-0.654961	-0.384882	0.344526	-0.167167	0.311835	-2.00168	0.443814	0.51064	-0.687713	-0.0163143
At4g08180	-0.649096	0.164043	0.0984264	0.401977	-0.101793	-0.507741	0.211616	-0.121231	0.110216	-0.108793	-1.27816	-0.594202	0.425118	-0.111422	0.627247	-0.33045
At4g08310	1.11208	0.0955216	0.388802	-0.0873822	0.123921	-0.28233	-0.551962	0.120219	-0.0113908	0.013353	0.000694899	0.302021	-0.275963	-0.200808	-0.85039	-0.50596
At4g09160	1.73132	0.428391	0.265008	1.0028	2.16685	0.740075	1.42682	0.524579	-0.107991	-0.0955366	-0.777785	0.575612	0.749457	-0.0584683	1.43613	-0.0356204
At4g09980	0.00125661	-0.311426	0.09897	-0.833762	-0.146192	-1.04917	-0.529028	-0.672952	-0.057016	0.10187	-0.216031	-0.982078	-0.662943	-0.0910322	-0.462112	0.0520769
At4g10060	0.759163	0.446414	0.330191	0.271245	1.2337	0.236373	0.760124	0.0302597	-0.298738	-0.131107	0.239526	-0.327529	0.500721	-0.315106	0.0281491	0.101061
At4g10080	-0.682143	-0.168264	-0.347216	-0.486792	-0.665325	-0.595583	-1.00049	-0.716006	-0.44177	-0.0550839	-0.70894	-0.284587	-0.474819	-0.378046	0.344866	-0.28328
At4g11910	1.21826	0.504061	2.54412	-0.948524	-0.320136	0.706356	1.87612	0.913658	-0.316194	0.0918794	-0.551506	-1.12804	1.65804	0.223897	1.66588	-1.71354
At4g12690	-0.0051424	0.252965	-1.0346	-0.685886	0.257258	0.722601	0.258828	-0.422047	-0.398819	-0.193836	0.229998	0.0741163	-0.459634	0.0961651	-0.769319	0.172852
At4g13030	-0.848769	-0.1131	-0.398763	-0.776231	-0.900742	0.104158	-0.32594	-1.10372	0.0373228	-0.028127	-0.498003	-0.104487	-0.103392	0.0168822	0.0874144	-0.10931
At4g13070	0.979659	0.248799	0.475261	-0.506914	-0.588739	0.170791	-0.278659	0.332731	0.0978603	-0.586617	1.542	-0.853437	-0.465537	0.584922	-0.654562	-0.219264
At4g13220	-0.328547	0.511385	-0.602758	0.32855	0.583025	0.686005	-0.82164	-0.453246	1.61392	0.674497	1.25725	0.137924	0.192129	0.975845	0.0324882	0.548124
At4g14020	-0.32397	0.752289	-0.511974	0.0043432	0.653585	0.732484	-0.00491832	-0.308281	0.331845	0.623829	1.73784	1.08158	0.168178	0.376193	-0.235975	0.374383
At4g14365	-0.436244	0.498731	0.0315789	-0.281162	1.24616	3.05914	1.18929	1.15881	0.300021	0.554219	0.225031	1.11631	0.834108	-0.0401122	1.32879	-0.378773
At4g14510	0.177039	-0.444476	0.135238	0.682665	-0.129825	-0.089715	0.128652	-0.240507	-1.19453	-0.0128837	0.447279	0.49584	0.102438	0.649581	-0.696996	0.323668
At4g14590	-0.31511	-0.184228	-0.371449	-0.651921	-0.893937	-1.15333	-0.292478	-0.943274	0.355101	0.382499	-0.41548	-0.750567	-0.527491	-0.0800022	-0.644306	-0.35678
At4g14840	3.13802	1.23524	0.173396	0.629714	NA	-0.274699	1.05449	0.10775	-0.0808931	NA	-1.01199	0.00620031	-1.04812	-0.610901	-0.133742	0.14242
At4g16000	-0.931994	-0.938043	-0.089434	-1.54598	-0.940743	-0.0976904	-1.13507	-0.87901	-0.295578	-0.302441	-3.42201	-1.78451	-0.499964	0.243856	0.880789	0.212112
At4g16450	-0.2354	0.03419	-0.719353	-0.55239	-0.340147	-1.73226	0.0689433	-1.56654	-0.671984	-0.973292	-0.374852	-0.507078	0.178071	0.357857	-0.433379	0.390847
At4g17010	0.808432	0.31553	0.111808	-0.260403	1.0987	1.02984	0.193157	-0.341705	0.340482	-0.0929557	-0.444186	-0.157598	0.122833	-0.395976	0.315462	-0.634595
At4g17900	-0.181504	-0.113832	0.334189	-0.167583	0.484531	0.587438	-0.091197	0.223221	0.453074	0.129233	1.21474	0.166544	-0.183647	0.116543	0.104667	0.10679
At4g18740	-1.18721	0.361408	-0.991507	0.524065	-0.03797	-0.508838	-0.692632	-0.0253045	-3.57208e-05	-0.517756	-0.842492	-1.14233	-0.20236	0.164887	-1.15473	-0.486066
At4g21430	-0.0971217	0.412166	-0.973773	0.437083	0.287913	1.12221	0.748123	0.252115	0.302327	0.328803	-0.187973	-0.01635	1.10742	0.619291	-0.675558	-0.123261
At4g22320	-0.380986	-0.338034	0.071442	-0.616667	-0.302111	-1.01459	0.119278	-0.160666	0.120111	0.0222911	-0.157992	0.720549	-0.286762	0.258559	0.122496	0.0747495
At4g22830	0.0611663	0.241857	-0.495952	-0.135419	-0.511292	-0.873359	0.160948	0.216145	0.245391	-0.234732	-1.62604	0.0380127	0.0777778	0.0418975	-0.0756193	-0.364514
At4g23060	1.06889	-0.0563593	-0.0325547	0.355285	-0.45577	0.91337	0.141921	0.623353	0.53439	0.301681	-0.915885	-2.0202	1.24246	0.436099	0.990606	0.134174
At4g23170	0.347125	0.67424	0.202252	0.664323	0.330508	0.978347	0.454354	1.21983	0.907722	-0.0678319	1.5105	0.955531	0.267235	0.475658	0.567604	0.625739
At4g23610	-0.270844	-0.346593	0.472069	-0.0893768	1.02987	1.24801	0.383145	0.5063	NA	0.296422	0.830599	0.613043	-0.652582	-0.377427	-0.873618	0.0745446
At4g23910	-0.490325	0.070211	-0.0470581	0.221095	-0.472431	-0.403126	0.0559028	0.405467	-0.0475154	-0.241866	1.31182	-0.129193	0.0684995	-0.772619	-0.0608721	-0.0776817
At4g24130	0.854835	0.862173	0.754999	1.0923	-0.372267	0.801001	-0.192616	1.12424	0.400493	0.606573	0.95669	0.0691121	1.04673	0.758862	0.996347	0.258172
At4g24230	-0.820924	-1.08273	0.093111	-0.352936	-0.470525	-0.557769	-0.784655	-0.919221	0.412425	1.31251	-1.20359	-0.606872	-0.397107	-0.348199	0.135164	-0.151998
At4g24350	2.01658	1.34988	1.33211	1.83461	1.99779	1.7771	0.637523	0.907493	0.743196	0.464277	0.706224	0.473332	-0.412804	-0.0839046	0.495793	0.193218
At4g24380	1.85206	0.475693	1.12352	0.717185	2.23805	1.50852	2.61583	2.47769	-0.00780362	1.01928	0.864769	0.266456	1.00457	0.0641552	1.63244	0.807977
At4g24610	0.393654	-0.734268	-0.180566	-0.254156	1.17957	0.147028	0.745392	0.567635	-0.311208	-0.255473	0.26424	-0.264109	0.103531	0.671893	-2.40104	-0.810174
At4g26190	0.362752	0.368577	-0.181321	0.431179	1.17603	-0.228303	-0.167911	0.213573	0.488688	-0.213635	1.11435	-0.477555	0.113414	-0.51163	1.15784	-0.165976
At4g26660	-0.957024	-1.03569	-0.092387	-1.16889	-1.58915	-0.146877	-1.34665	-2.12912	-0.214136	-0.394699	-0.982073	-0.122372	-0.711739	-0.285586	0.18168	-0.934531
At4g26850	-0.37024	2.11309	-0.456603	1.64095	-0.326003	2.10881	0.0942641	1.31305	0.151863	0.296525	2.52603	1.44681	0.171545	1.07181	0.00577256	0.86115
At4g26960	-0.208331	-0.347426	-0.314303	-0.638592	0.00826731	0.704068	-1.11915	0.0367692	-0.552098	-0.50868	1.09408	-0.519243	-0.0351931	-0.520516	0.296968	0.147635
At4g27450	-1.53122	-2.19003	-1.23825	-1.91236	-1.16152	-1.79584	-1.35674	-1.99286	0.235975	1.90251	-3.12128	-1.16408	-0.908286	-0.194913	-0.568394	-0.245429
At4g27740	-0.647323	-0.533657	-0.403446	-0.0131313	-1.27836	-0.406416	-0.548189	0.345432	0.328065	0.0122182	-0.755999	-0.79211	-0.559618	0.196161	0.189959	-0.0793761
At4g27900	-0.0831309	-0.181301	-0.262672	0.0399747	1.21994	0.709305	-0.017557	-0.352487	-0.436719	-0.199759	2.28028	-0.150856	0.35253	-0.507349	-0.698323	-0.21949
At4g28080	0.108612	0.596915	-0.0308789	0.48126	0.060056	0.0461531	0.266746	0.689525	0.125048	-0.122156	1.27263	0.499117	0.494413	-0.534569	-0.524774	-0.204926
At4g28580	-0.204403	0.351174	0.344763	0.19602	1.26153	-0.0861257	-0.154297	0.487936	-0.212117	-0.13717	0.527518	0.430648	0.469005	-0.256819	-0.0438386	-0.103343
At4g28840	-0.199264	0.552874	-0.385393	0.0496274	NA	0.632493	-1.02571	0.350722	0.601564	NA	1.30255	0.454633	1.33097	-0.323056	-1.01763	1.02399
At4g28910	1.47904	0.563143	0.662527	0.0820308	1.62455	0.334509	0.594687	0.227169	-0.173653	-0.344647	0.0264238	-0.167727	0.529344	-0.349104	0.663912	-0.0924792
At4g28990	-0.339073	-0.53301	-1.01841	-0.0366049	-0.682991	0.224254	0.109822	0.503715	-0.609005	-0.306119	0.387282	-0.31722	-0.19633	-0.239885	-0.697986	-0.620241
At4g29190	0.342957	0.762437	-0.23717	0.565031	0.417105	1.78695	-1.03896	-0.521011	-0.296901	0.857975	-1.5839	0.553975	-0.755217	0.456095	-0.0157515	0.144046
At4g29440	0.0550884	-0.230834	1.07207	0.192166	1.62382	1.06615	0.131316	-1.07739	-0.612544	-0.365579	0.538118	1.07386	1.25395	0.486884	-0.512938	0.0458387
At4g29520	0.446048	0.673789	0.190199	0.173384	0.367332	0.519245	0.0793892	0.374848	0.190103	0.262958	1.27975	0.558158	0.384712	0.184598	0.191507	0.312757
At4g29750	1.66763	0.248721	1.52125	-0.106168	1.37781	0.493518	0.563335	-0.293087	-0.450825	-0.263792	0.374155	1.32951	0.272335	0.150649	0.174355	0.426933
At4g29770	1.14686	-0.375593	0.189877	0.331918	0.598349	0.954408	0.739595	-0.132759	0.394717	0.138407	0.0192086	0.126374	-0.41021	-0.100306	0.261855	0.338106
At4g29780	0.955043	-0.346564	0.910367	0.583586	1.54388	1.51911	1.84648	1.19232	-0.259968	0.613183	-0.320854	0.332601	0.461963	-0.560953	0.581353	-0.0980292
At4g29910	0.417351	-0.3291	0.0120086	-0.146107	NA	1.53025	0.320868	0.0712205	0.00992332	-0.556798	1.04841	-0.203779	0.208896	-1.16324	-0.728651	-0.381327
At4g29980	0.305972	-0.325487	-0.0323795	-1.30279	NA	-0.562917	0.45658	-0.0512511	-1.37027	0.066249	0.783544	-1.07832	0.0475191	0.270086	-0.678746	1.34141
At4g30630	1.20113	0.0598222	0.175404	-0.233296	1.12652	-0.231135	0.289482	0.439817	-0.226221	-0.182434	0.172628	0.0192598	-0.355381	0.285846	0.268172	-0.534426
At4g30900	-0.980171	-0.395018	-0.754915	-0.875902	-0.854536	-0.345304	-0.079341	-0.574944	-0.467225	0.047078	-1.22485	-0.175155	-1.27114	-0.111547	-0.67021	-0.567643
At4g31040	-0.542852	-0.127337	-0.310501	-0.931709	-0.592763	-0.551627	-0.378998	-0.655115	-0.00733281	-0.26642	-1.17914	-0.439228	-0.700924	-0.0486084	-0.0447532	-0.231201
At4g31350	-0.495828	0.422957	-0.182774	-0.0128892	0.353663	0.542946	-0.324403	-0.0242324	0.942864	0.413908	0.932472	1.09728	0.246581	-1.24128	0.0299033	0.639318
At4g32160	-0.348646	-0.360606	-0.172422	-0.487822	0.0188302	1.19737	-0.366719	0.329127	-0.0654286	-0.227146	-0.16147	-0.11434	-0.19688	-0.201116	0.0433182	-0.132679
At4g32210	-1.1809	-0.861348	0.826865	-0.959923	-0.776216	0.918052	-0.683479	-0.439897	0.414207	0.859076	-0.947242	-0.512401	0.466823	-2.59461	0.23496	-1.31025
At4g32610	0.269954	0.337392	0.0119899	0.170957	0.521998	0.292051	0.201711	0.160794	0.523628	-0.0756748	1.27446	1.36694	0.353477	0.293752	-0.153356	0.0194637
At4g32740	-0.765528	-0.0974315	-0.351013	0.488651	0.308824	0.746525	1.15036	1.34701	0.325852	-0.713814	0.0821911	0.545552	0.0918366	-0.024064	-0.106857	0.453154
At4g32960	NA	0.749373	-0.638943	NA	NA	-1.21294	NA	NA	1.30955	NA	NA	NA	0.228329	NA	NA	NA
At4g33050	-0.307054	-0.452171	-0.204632	0.221712	0.417254	1.56839	0.699797	0.635999	0.441873	0.635345	0.352896	0.333221	0.288243	0.100057	0.477652	0.358003
At4g33480	-0.514537	-1.21858	-0.160056	-0.848295	-0.157533	0.0171684	0.149196	-0.664936	0.031501	0.00650583	-0.148526	0.745634	-0.119248	-0.646461	-0.133872	0.181712
At4g33666	-0.370245	0.505252	-0.681233	0.702584	-0.236848	0.191671	-0.521359	0.123903	0.220402	1.01375	-0.557698	0.232924	-0.00222693	0.214998	-0.18505	0.1339
At4g34930	1.69301	0.647567	0.939052	-0.0118064	0.984244	0.0825337	0.0749767	-0.389291	0.694638	0.261373	2.48641	1.60057	0.345106	-0.0652007	0.509194	0.776183
At4g35470	-0.745057	-0.675825	-0.516226	-0.281306	-0.991479	-0.189337	0.357199	-0.138239	0.398512	-0.0573461	-1.12932	-0.351026	-0.601203	-0.44061	-0.687654	-0.0414541
At4g35750	0.115247	0.61922	-0.846927	0.199412	0.334735	1.44529	-0.546916	-0.663704	0.812267	0.577679	-0.428737	0.207914	0.0676205	0.463207	0.219066	0.406646
At4g36550	-0.631768	0.112518	0.0659213	-0.0125281	0.13015	0.299288	0.221946	0.358358	0.354546	1.32222	-0.346006	0.794605	0.374094	0.0177725	-0.253724	-0.554823
At4g36850	0.0436262	-1.12324	-0.183615	-0.363205	0.41583	-0.669421	0.136135	-0.137605	0.63519	-0.715462	-1.96616	-0.378041	-0.644348	-0.154314	0.130535	-0.111744
At4g36860	0.299058	-0.544848	0.372799	0.00577578	0.820701	0.414564	0.400024	-0.492003	0.403983	-0.441993	0.187022	-1.01394	0.232887	-0.138431	0.391068	0.673567
At4g37020	-0.627649	0.429865	-1.03755	-0.63832	-0.0921556	-0.0812255	-0.352123	-0.340609	-1.05641	-0.34905	-0.993528	0.384697	-0.638664	0.0131756	-0.0584081	-0.208052
At4g37080	-0.322169	-0.64593	-0.180702	-0.418499	-0.749558	0.0944331	0.197853	-0.425786	0.332441	-1.23561	0.151317	-0.819587	-1.07671	-0.16074	-0.946203	-0.264911
At4g37240	-1.58047	-0.874219	0.686434	-0.463077	-0.0466382	0.185554	-0.908131	-0.256152	-0.429702	-1.67794	-1.12838	-1.08893	0.422031	-0.069432	-1.40956	0.536675
At4g37300	-0.450655	-0.553692	-0.831957	-0.819758	-0.380534	-0.162957	-0.72489	-0.284856	-0.258737	-0.282902	-2.12652	-1.10819	-0.817816	0.461333	-1.10099	-0.0263787
At4g37440	-0.209182	-0.212169	-0.554198	-0.100902	0.0310547	0.0672064	-0.315562	-0.362395	-0.149697	0.261485	-0.313962	-1.04321	0.186269	0.113571	0.152511	0.293577
At4g37510	-0.0723571	-0.427222	-0.283442	-0.72298	0.533286	-0.964232	0.367878	-0.290199	-0.112526	-0.24793	-0.185452	0.112598	-1.18337	-0.285215	0.156429	-0.557617
At4g38160	-0.395308	-0.672518	-0.327585	-0.443528	-0.949322	-0.11848	-0.0557094	-0.170861	-0.295598	-0.244579	-1.97565	-0.683176	-0.686229	-0.243777	-0.539308	-0.250313
At4g38260	-0.0806583	0.0835199	-0.45664	-0.344392	-1.41734	0.0233362	-0.627993	-0.719073	-1.55659	0.356198	-1.94747	0.336317	-0.458099	0.49422	0.136949	-0.045046
At4g39320	-0.0191718	NA	0.966537	NA	-0.300899	0.491232	1.56471	0.299909	-0.730647	-0.342149	1.35328	0.963143	0.595045	1.32845	0.808035	-0.520502
At4g39820	-0.262335	0.3281	0.614601	0.629798	-0.0322119	-0.226061	0.0149711	-1.16021	-0.162351	-0.244294	0.346725	1.18487	0.549215	0.226836	0.496418	0.0757752
At4g39840	0.391874	0.101752	0.154389	0.869289	0.299698	-0.323882	0.793672	1.08252	0.17467	0.472001	1.13762	0.421627	0.562294	0.0193231	0.216001	-0.341924
At5g01420	-0.119826	0.159442	0.112586	0.321395	-0.501423	0.393057	0.22239	1.09715	0.163164	0.103686	0.0731988	-0.22766	0.132656	-0.0994596	-0.670975	0.389183
At5g01710	-0.661485	-0.431333	-0.0378825	-0.208233	0.301284	0.16332	-0.0434752	-0.0140421	0.281016	0.256202	1.5705	0.715517	-0.162665	-0.400685	0.07231	-0.880575
At5g01730	2.62612	1.38672	2.15697	2.09976	2.44765	1.65879	2.25031	0.499341	-0.549416	-1.02464	0.387437	-0.810664	0.797753	-0.455343	0.943185	-0.253287
At5g01790	0.3858	-1.13257	-0.512139	-0.162664	0.468146	0.298428	-0.0520476	0.338311	0.248291	0.219164	-0.000557386	0.528763	0.0355523	0.00979188	0.327203	-0.534662
At5g02020	-0.243305	-0.0521863	-0.438727	0.750953	0.0511191	0.163263	0.120039	-0.0522384	0.00236795	0.450492	-1.26866	-0.290652	0.339802	0.366277	0.735895	0.50938
At5g02160	-0.788706	-0.485501	-0.441536	-1.33336	-0.261947	-1.16743	-0.811034	-1.76081	-0.436399	-0.481333	-1.62688	-1.58333	0.632245	-0.459967	-0.45217	-1.37763
At5g02710	-0.0847738	-0.431402	-0.151326	-0.579338	-0.869835	-0.187801	-0.236845	-0.293078	0.742772	-0.114789	-1.11788	-0.0303757	-0.22585	-0.242481	-0.314676	-0.0798983
At5g02940	1.43671	0.155924	0.39505	0.658847	2.07027	0.205347	1.30338	0.728469	-1.1752	0.0945282	-0.260379	0.0215465	1.08417	0.0564708	0.637922	-0.480853
At5g03210	1.27945	0.562849	0.38323	0.712356	2.10367	1.51615	1.13152	1.10912	0.12321	1.62133	0.917108	1.28284	0.311637	-0.0869861	0.396537	-0.140186
At5g03230	1.71893	1.87136	0.074101	1.02519	2.23849	1.38368	0.625703	0.154747	0.470201	0.312317	0.312785	0.476871	-0.148128	1.47256	0.813758	0.574965
At5g03350	0.961068	0.811735	1.80915	1.37527	1.10489	0.306374	-0.245871	1.12297	1.86184	0.511359	3.59546	1.36439	2.06066	-0.456533	1.35638	0.798869
At5g03460	-0.193566	-1.01357	-0.471874	-0.129839	-0.751304	-0.637002	-0.122479	-0.195025	0.019767	0.464668	-0.667853	0.0941665	0.148087	-0.302783	0.0564775	-0.218192
At5g03800	0.0454191	-0.488161	1.65365	-0.34417	-0.61193	0.0851025	0.0842693	-1.41194	1.09799	0.119839	NA	-0.0966383	0.315871	0.508581	NA	0.278113
At5g03870	0.863101	-0.0268615	0.388638	0.113302	1.07593	0.754783	0.863408	0.27131	0.685067	0.526059	-0.205478	-0.309877	0.45516	-0.0740853	0.28301	-0.227961
At5g04460	1.81992	-0.273099	0.805963	-0.0897065	1.82291	-0.151346	0.492818	-0.315197	-0.175858	0.651968	-0.723527	-0.642594	0.3121	-0.578283	1.16641	0.463452
At5g04560	0.429813	-0.266971	0.65246	0.343694	0.605039	-0.802544	0.531189	0.408045	0.602704	0.430671	1.20444	0.714116	1.24967	0.0467018	0.00945683	0.0510969
At5g05210	1.68781	-0.0543248	0.321779	0.3242	1.72305	0.0505378	0.761662	0.217994	0.102534	-0.197993	0.629949	-1.51047	0.869566	-0.250103	0.63784	-0.0943311
At5g05480	0.0274222	-0.00167158	0.0527816	-0.138112	-0.0516707	-0.246537	0.403291	-0.338999	1.17801	0.196181	0.548388	-0.330474	0.240622	-0.185623	-0.10743	0.413507
At5g05740	0.684617	-0.570301	-0.329729	0.03945	-0.75154	-0.563168	-0.286332	0.149355	-0.548417	-0.123342	0.0859868	-0.848144	-1.25339	-0.241758	-0.257314	-0.0250669
At5g06230	0.300275	0.311496	-0.169403	0.832286	0.0840314	0.482348	-0.183572	-0.405384	-0.365155	-0.323961	-1.15293	-0.54724	0.115776	0.173501	0.273088	0.0994226
At5g06350	-0.344578	0.596039	0.446976	0.730507	-1.4902	0.110556	0.221178	0.0625627	-0.202011	-0.362258	0.363501	0.334963	0.294969	0.198441	1.05155	-0.244415
At5g07940	0.337309	-0.153184	0.601197	0.370519	0.0689416	0.257115	0.209903	-0.354173	0.720892	0.626228	1.52293	0.430919	0.5908	0.918252	0.473705	0.472251
At5g08470	1.28051	-0.076115	0.837523	0.254922	1.76281	0.00322879	0.960949	0.283742	-0.251669	-0.290174	0.221701	-0.0645626	1.01453	-0.675408	0.850658	-0.316937
At5g08520	-0.453749	-0.711584	-0.513934	-0.45248	-0.436052	-1.24934	-0.544487	-0.880188	0.0511184	-0.0438065	-1.02051	0.0721573	-0.342573	0.283926	-0.423801	0.0208385
At5g09440	1.19019	0.845165	0.481591	0.509031	2.06939	1.60671	0.820207	0.0047059	0.179058	-0.217305	0.652773	0.847303	-0.369763	0.133676	1.06884	0.275855
At5g11070	-1.07843	-0.488903	-0.995198	-0.300443	-0.301461	-0.167787	-0.370001	0.361937	-0.272975	-0.0265046	-2.32727	-0.8852	-0.706221	-0.511829	-0.613253	-0.291986
At5g11090	-1.20143	-0.260614	-1.14612	-0.618495	-1.09911	-0.221277	-1.77902	-0.758987	0.132894	0.478848	-0.0868438	0.0761606	-0.514212	-0.0816717	-0.805133	0.11006
At5g11420	-0.976206	-0.874827	-1.10913	-0.899041	-1.09347	-1.00286	-0.323745	-0.741939	-1.30001	-0.517944	-0.881726	-0.66747	-1.30673	-0.048559	-1.04881	-0.340126
At5g12950	1.15295	-1.34362	0.665425	-0.898055	-0.965777	-1.01018	-0.888256	-0.771554	-0.511483	0.247352	0.519794	0.917438	-0.642296	-0.675937	-0.646903	-0.330671
At5g12960	-0.0743239	-1.33739	-0.513839	-0.787788	0.570829	0.0336172	-1.10257	-0.27301	-0.324849	0.498347	0.152404	0.46864	-0.369068	-0.665806	-0.571244	-0.0788441
At5g13140	-0.689494	-0.803886	-0.264019	-0.914614	-0.331	-0.0655221	0.025037	0.129209	-0.933553	-0.466662	-3.05361	-1.46857	-0.564558	-0.116966	-0.472256	0.05851
At5g13220	3.49031	1.26924	1.5839	1.9219	2.90946	1.55455	0.51088	1.44771	-0.578822	-0.0423951	-1.59613	-0.474643	1.56485	-0.122433	2.49564	0.305274
At5g13470	0.293096	-0.602265	-0.446813	0.119531	0.211787	-0.380315	0.35339	0.362173	-1.21067	-0.753571	-1.26756	-0.214281	-1.49018	-0.834865	-1.27689	0.143688
At5g14240	-0.450245	0.223534	-0.189765	-0.342661	-0.718074	-0.753636	-0.68041	0.284593	-0.010855	-0.396698	-1.0267	-0.349419	-0.518529	0.0762088	-0.0591633	-0.324987
At5g14390	-1.33546	-1.11394	-0.860073	-0.826226	-0.543492	-0.893963	0.0816568	-0.749139	-0.30367	-0.263639	-0.498889	-0.620112	0.148344	-0.0721473	-0.734714	0.717035
At5g14600	-0.527841	-0.00325779	0.611052	-1.0838	-0.170356	-0.0868686	0.0407599	0.459078	-0.223447	-0.31304	0.0519953	0.582871	-0.243453	0.460882	0.253717	-0.129393
At5g14680	-0.00412943	-0.351339	-0.148153	-0.00770278	0.114898	0.646232	-0.689179	-0.359998	0.136329	0.102816	-1.13047	-0.256907	-0.520941	0.0545065	-0.287931	0.130203
At5g14840	-1.27421	0.391919	-0.0503136	-1.49437	-1.79407	-0.0685732	-0.00818798	0.313038	0.32814	NA	-1.51631	-0.51206	0.305932	0.200239	-1.39375	0.228328
At5g14920	0.151988	-0.892128	-0.17131	-1.19513	-0.518549	-0.754487	0.462941	-0.55862	-0.74086	-0.375854	-1.64642	-0.500822	-0.13553	-0.438389	-0.340143	-0.355334
At5g15070	-0.345564	0.0450433	0.0682233	0.464306	0.203676	NA	0.299746	0.384207	0.0347989	1.91162	0.642362	0.984157	0.339667	-0.0841214	1.38613	0.745956
At5g16110	-1.43698	-0.35417	-0.590765	-0.594332	-0.840502	0.136246	-0.759582	-0.404139	-0.000480285	0.189458	-1.15143	-0.641507	-1.25378	-0.521286	-0.0570251	-0.367503
At5g16730	1.31092	0.395872	0.833045	0.84748	0.881435	1.28477	1.31548	0.150705	-0.159867	0.0117573	0.116806	0.913606	0.968658	0.819093	-0.0347124	0.335222
At5g16790	-0.881116	0.397841	-0.20946	-0.446387	0.226392	0.890618	-0.0772552	-0.395513	-1.14356	-0.232028	-0.893726	0.369441	0.35294	-0.469808	-0.203681	0.0664218
At5g16930	-0.887708	-0.573102	-0.479637	-0.748336	-0.427045	-1.1337	0.28251	-0.943888	-0.31587	-0.849404	-1.32282	0.0623191	-0.393201	-0.596792	-0.248097	-0.226311
At5g17300	1.37496	-1.1139	-1.10618	0.337836	0.0986536	NA	-0.533197	-0.0955245	-0.141514	1.02394	-0.515282	-0.534461	0.365992	0.418052	0.0800508	-0.97081
At5g17460	0.35856	-0.0565791	0.592769	0.130433	0.386937	-0.0731549	-0.0330173	-0.579523	-0.694696	0.831449	-1.985	1.13953	0.237506	0.683948	0.755489	-0.0463567
At5g18130	1.20217	-0.946405	0.216116	0.408079	0.699003	0.273536	-0.241419	-0.782374	0.535091	1.0936	-0.160264	1.68829	0.264445	-0.133072	0.699839	0.536719
At5g18150	-0.0741123	-0.0515714	-1.26493	-0.472715	-0.335119	0.696247	1.13744	1.15964	0.0889295	0.909285	-0.304728	-0.0411793	-0.634198	-0.465757	0.0551644	0.848372
At5g18250	NA	-0.804999	NA	0.407727	-1.01395	NA	0.579585	1.09791	-0.519445	1.07197	-0.485106	NA	1.20179	NA	0.642876	-0.690252
At5g18470	-0.122077	-0.142957	0.218321	-1.12199	1.07125	0.672863	0.0657477	-0.0130668	1.57726	0.658272	-0.329791	1.15885	-0.680614	0.0981945	0.0510348	-0.415997
At5g19150	-0.497557	-0.162149	-0.381815	-0.248375	0.366549	-0.293522	0.212249	0.126237	0.12132	-0.136613	-1.12906	0.213791	-0.376984	-0.26437	-0.0138934	-0.309528
At5g19820	-1.27566	0.0581325	-0.0134759	-0.391769	-1.08279	0.655124	-0.381251	-0.176855	0.330093	-0.146519	0.159738	0.131805	-0.319288	-0.140342	0.779451	0.262207
At5g19900	0.170304	0.145166	0.381929	0.269572	1.33404	-0.436305	0.883801	0.407664	-0.347541	0.0672741	0.20238	-0.114349	-0.00506723	0.113347	0.586604	-0.113679
At5g21940	-0.657306	-0.102609	-0.90085	0.0366081	0.00888894	0.321612	-0.518195	0.0666	0.29557	0.5736	-1.17971	-0.0659465	-0.677489	0.13662	0.108885	0.25459
At5g22270	-0.0976682	0.218535	-0.00353857	0.378092	0.0219358	0.0293834	0.0183246	-0.0579912	0.147872	0.811755	-1.19646	0.10017	-0.568873	0.125132	0.384458	0.182271
At5g22390	1.03159	0.294502	0.253024	0.5491	1.93931	0.344032	-0.0886964	1.10771	-0.651131	0.0994638	-0.371835	-0.553921	-0.338987	0.336776	-0.258911	-0.233875
At5g23060	-1.21299	0.863645	-0.719894	0.60849	-0.769975	0.162178	-0.514047	0.571333	-0.698808	-0.0127807	0.941498	0.35166	0.196238	-0.0708165	-0.238205	0.11788
At5g23080	-0.468341	0.269805	-1.1093	-0.730102	-0.29549	0.398501	0.0411219	-0.68425	-0.187912	0.821352	0.17265	-0.736036	0.254466	0.114244	-0.325468	-0.113512
At5g23380	-0.888296	0.0224146	-0.164509	-1.06819	-1.28447	-1.23732	-0.513954	0.902725	-0.00379234	-0.545579	-0.424471	-0.484878	0.116173	-0.369985	-0.00233062	-0.013903
At5g23820	1.71618	0.314674	1.53066	0.461084	1.9264	1.05252	1.93632	0.412785	-1.04618	-0.735524	-1.67515	-1.36844	0.592607	-1.44094	0.808555	-0.491107
At5g23830	1.39962	0.437192	1.48062	1.25851	2.03385	1.00838	1.73744	0.886157	-0.811798	-0.831631	-1.99952	-0.807141	1.54174	-1.1382	0.860145	-0.312454
At5g23840	1.39189	-0.293231	1.31906	0.583826	0.972561	0.366074	1.22331	0.181578	-1.04632	-0.279579	-1.13543	-0.952367	0.437329	-0.847414	0.417884	-0.0292494
At5g24380	0.973247	-0.365619	0.43223	0.3913	-0.256926	0.61665	-0.427849	1.01183	0.499478	-0.528614	0.268501	0.393469	0.528263	-0.148208	0.486482	0.277469
At5g24490	0.15258	-1.10816	0.390618	-0.879804	-0.0826744	-0.941941	0.116245	-0.59973	-0.196506	0.727571	-1.36746	-0.187976	-0.245521	-0.435602	0.110452	-0.253956
At5g24640	0.136752	-0.339609	0.160104	-0.0863949	-0.197563	-1.00386	0.516307	0.03432	-0.48151	0.025249	0.673899	0.249675	0.424219	-0.551304	0.513014	0.0683234
At5g24660	0.452495	1.11808	-0.358115	1.01682	-1.06261	0.57276	-0.271491	0.158165	0.0662816	0.425104	0.691635	1.06271	0.621954	0.199108	0.338189	0.72507
At5g25460	-0.994376	-0.572082	-0.807229	-0.418827	-0.350284	-0.879518	-0.37747	-0.241223	-0.146191	0.400803	-0.36148	-0.332099	-1.00005	0.351519	-0.302939	0.124013
At5g26220	-0.612929	-0.78066	-0.307754	0.0553008	-0.109046	1.22698	0.176285	-0.231307	-0.354767	-0.289282	-2.05124	-1.15609	-0.563255	-0.0420973	-0.252495	0.134903
At5g26570	-0.0530322	-0.833046	0.520865	-1.60787	-0.332009	0.115817	-0.307288	-1.28683	-0.47684	-0.110857	1.08378	-0.584667	-0.552535	-0.960221	-0.0843297	-1.13024
At5g28500	-0.145733	-0.169152	0.182158	0.213747	-0.622166	-0.448611	-0.0464277	-0.029712	-0.638588	-0.110738	0.80503	0.318718	-0.234734	-0.244842	-1.06399	0.143757
At5g32440	-0.777914	-0.167781	-0.767467	-0.238597	0.106575	-0.113645	-0.423061	-0.720518	0.201717	0.196357	-1.46805	-0.0444168	-0.161972	-0.449893	-0.205121	0.26727
At5g35430	0.0813905	-0.331469	-1.18596	-0.187662	0.124674	0.109471	0.183427	0.454536	0.000250276	-0.290781	0.856692	0.0173129	-0.0214895	0.124737	0.243066	-0.43014
At5g35480	-1.82846	-0.261674	-1.22151	0.403236	-1.13569	0.118787	-1.08946	-0.215488	0.107087	0.286365	0.323253	0.663243	-0.744571	0.230041	-0.690324	-0.43399
At5g35490	-1.05969	0.0309921	-0.813056	0.563203	-1.67904	-0.092642	-0.24347	0.0316087	0.172095	0.559443	1.21439	-0.157528	-0.879101	0.143898	-0.0706966	0.0949842
At5g35660	-0.566899	0.0652534	-0.61921	0.996021	-0.37614	1.35099	-0.401324	0.259722	0.0965183	1.20775	1.05735	0.818212	-0.815104	0.708171	0.109567	0.581088
At5g38760	1.53881	0.248976	0.303786	0.82466	1.13714	0.305699	0.75939	0.503351	-0.0634884	-0.201069	0.554685	0.859496	0.55156	0.247958	0.401315	-0.130178
At5g38880	0.710668	-1.01321	-0.439445	0.686069	0.622004	0.24688	0.458401	0.0734067	-0.0380401	-0.767141	-0.269566	-1.05871	-0.153508	-0.739431	-0.73199	0.20741
At5g38890	-0.104016	-0.320455	-0.139481	-0.0858918	-0.523751	0.576542	-0.306985	-0.046938	-1.03179	-0.165362	-2.20548	-0.051181	-0.883103	0.378525	-0.0177312	0.358788
At5g38980	-0.31619	0.645066	-0.0885907	0.372214	-0.31271	0.590672	-0.672822	0.26604	0.845946	-0.0592926	1.34507	-0.292274	-0.369447	0.667846	-0.338107	0.368226
At5g39520	-0.559854	-0.289021	-0.090191	-0.188448	-0.517037	-0.300009	-0.534126	-0.188845	0.510514	1.63973	-0.374545	0.684398	-0.463178	-0.263319	0.346458	-0.114974
At5g39530	-0.74222	-0.412092	-1.08371	-0.200459	-0.633643	-0.35987	-0.0437984	0.256614	0.321976	0.41525	0.217158	-0.0496359	-0.410606	-0.0528038	-0.023664	-0.408092
At5g40450	1.629	-0.571619	1.41975	-0.417774	1.33912	0.155556	1.32948	-0.251594	-0.311507	1.10643	-0.76189	-0.279907	1.34193	0.0541618	0.581849	0.22154
At5g40530	0.560458	0.528574	0.0162318	-0.808498	1.33193	-0.328779	-0.0974014	-1.64843	-0.121053	0.318908	0.551917	0.458374	0.855966	0.947564	-0.419496	0.530069
At5g40660	0.875747	-0.282114	0.108084	-0.1056	0.375314	-0.582432	-0.162301	-0.223527	0.533428	0.251376	1.04806	0.803249	-0.134187	-0.471311	0.112473	-0.193898
At5g41100	0.757952	0.154645	-0.0832609	0.319225	0.676762	0.325138	0.751101	0.393382	0.503043	1.68668	-0.506522	0.756466	0.574829	-0.368426	-0.126912	-0.00267049
At5g42050	-0.260183	-0.818027	0.0191508	0.235356	0.562109	-0.0621173	0.0410012	1.06075	-0.160003	0.874379	0.914434	1.20199	0.532643	-0.346339	0.166972	0.260015
At5g42070	-0.182059	0.0113976	-0.294663	0.09726	-0.776829	-0.451468	-0.857067	0.148049	-1.40539	-0.405394	-1.30371	0.1465	-0.646612	0.0134581	-0.179892	-0.273086
At5g42900	0.0271598	0.645261	-1.09667	-0.734252	-0.329203	-0.0598594	-0.111422	NA	-0.66388	0.367783	-2.88718	-0.0299197	-0.458334	0.356772	-0.138646	NA
At5g43150	0.230388	0.705037	-0.392122	0.628563	0.160912	0.41902	-0.217848	-0.291014	-1.02595	0.237509	-0.587633	0.917059	0.0319487	0.379615	0.497473	0.778407
At5g43720	-0.220338	-1.30879	0.697003	-0.583391	-0.764515	0.0757682	-0.128902	-0.149964	-0.591786	0.508405	-0.459274	1.17106	0.118536	0.633494	-0.0557687	-0.217639
At5g44680	-1.78226	-1.35025	-1.09881	-1.22191	-0.652119	-0.783275	-1.0191	-0.894367	-0.243907	-0.717172	-0.265191	-0.285512	-1.1911	-0.642134	-1.37138	-0.036903
At5g44750	0.109302	-0.497725	-0.604176	0.320725	-0.103494	1.11983	-0.374338	0.171535	-0.302322	0.34227	0.001929	0.508116	-0.170256	0.493996	-0.486606	0.134461
At5g44780	0.734419	1.15368	0.308566	0.956902	1.19558	1.09876	-0.153852	0.315964	0.108705	0.722914	-0.800815	-0.181585	0.643128	1.47647	0.627524	1.04616
At5g44810	0.520554	0.2482	0.97576	0.609865	0.0994355	0.042177	0.0244282	0.183781	0.431058	0.120496	0.980016	-0.283915	-0.426353	0.986565	1.29119	-0.181896
At5g45030	-0.493777	0.0217593	0.551464	0.399195	1.44274	0.519808	0.534559	0.69025	-0.55609	-0.294567	0.490691	0.573221	-0.586777	1.20797	0.0973203	-1.11082
At5g45310	-1.31535	-0.131933	-0.0984299	-0.905706	1.27351	-0.734932	0.115947	-0.757472	-0.0738767	0.608599	-2.15353	-0.718172	-0.29016	-0.648702	-0.519568	-0.76063
At5g46020	-0.233494	0.444572	-1.03758	-0.94221	-0.547355	-0.484112	-0.266146	-1.97042	0.301329	-0.420558	-0.404124	-1.03823	-0.434434	-0.23209	-0.444415	-0.658674
At5g46500	0.285637	0.0715927	0.524067	0.651334	0.412443	1.196	0.17413	0.871412	0.357536	0.00974828	1.07764	0.480066	0.657089	0.0815047	0.187692	0.52295
At5g46710	1.68786	-0.176153	0.123002	0.200175	0.977099	0.473099	1.59581	0.609253	0.253268	1.02751	-0.970349	0.437858	-0.292669	0.385007	1.05454	-0.306717
At5g47590	-0.598102	0.000917204	0.0350275	-0.130155	0.151438	-0.323766	-0.00827044	0.0229308	0.618889	0.550181	-1.08934	0.0538864	0.649682	0.0983989	0.547636	-0.122652
At5g48120	-0.260497	-0.00287428	-0.431235	-0.0852799	-0.476602	-0.13363	-0.157184	-0.577442	-0.652949	-0.0833849	1.1093	0.572348	-0.0310551	-0.184435	0.249711	-0.787269
At5g48160	-0.712832	-0.990106	-0.398561	-0.813722	-0.74974	-0.767971	-0.416209	-0.683721	-0.240754	0.383195	-1.47322	-0.468608	-0.965024	-0.00147757	-0.173323	-0.20946
At5g48960	1.04068	-1.05955	0.407024	-0.584288	0.327627	-1.05232	0.178762	-0.416791	-0.0529868	-1.14989	-0.78301	-0.423941	-0.490835	-0.186711	-0.100955	-0.526499
At5g49100	-0.685476	-0.868737	-0.901423	-0.756745	-0.0710429	0.0530157	-0.404104	-0.322556	-1.03319	-0.344479	0.307684	-0.612936	-0.442006	0.161516	-0.684776	-0.127962
At5g49270	0.534601	-1.50969	-0.298693	-0.311489	2.10197	1.17648	0.943207	-1.01013	0.657739	NA	-0.670792	-0.60471	0.152786	-0.567329	NA	1.07887
At5g49560	-0.325946	-0.272218	-1.38009	-0.747695	0.191882	-0.11561	0.120402	1.2279	0.221876	-0.260676	-0.181615	-0.435559	1.33972	2.21909	-0.3278	0.159505
At5g49970	-0.146586	0.1605	-0.137789	0.109315	0.179127	-0.346582	-0.158807	0.0314382	0.374867	-0.0618006	1.22657	-0.19141	0.0727774	-0.0930097	-0.103147	0.227358
At5g50200	-0.161402	0.922467	0.533976	-0.371821	0.243375	1.81813	-0.377603	-0.561118	-0.00773226	0.588313	0.0312796	0.391865	0.824314	0.367228	1.59404	0.249393
At5g51040	-0.42315	0.802258	-0.610753	0.159217	0.401229	0.210437	-0.0785241	0.220701	-0.109349	0.0269114	1.19493	0.398212	0.12232	0.138736	0.383175	0.13285
At5g51110	-1.16138	-0.467977	-1.10103	-0.612354	-0.20836	-0.473813	-0.853515	-0.211542	0.837821	0.103625	-0.57601	-1.3921	-0.012765	-0.247377	-0.684527	0.682446
At5g51130	0.66179	-0.233057	-0.451286	0.266575	0.410787	0.000585031	-0.894426	0.63258	1.42434	-0.123232	-0.261904	0.503102	0.774711	0.191831	0.733867	-0.728978
At5g51670	1.63049	-0.310184	0.0194444	-0.449637	-0.0609873	-0.326285	0.196925	0.00235658	0.428035	0.803946	1.37085	0.457035	-0.15064	0.148096	0.159143	-0.111146
At5g52110	1.22186	0.966078	1.14857	1.17535	2.1481	1.38675	0.843574	0.157934	-0.237982	-0.385355	0.65199	0.277975	0.333884	0.219056	0.856145	0.377672
At5g52430	0.327227	-0.386115	-0.309606	-0.366806	0.28095	1.3493	1.18987	0.62396	0.852471	0.408613	0.161604	-0.537898	0.00483377	-0.272659	0.681295	-0.280538
At5g52560	0.190851	0.423613	-0.530218	-0.061384	0.0644526	0.568809	-0.520287	1.40535	-0.60961	-0.416608	0.417156	-0.275422	0.468431	0.000564793	-0.294378	-0.330877
At5g52910	0.478889	-0.192009	-0.552314	0.203413	0.894906	-0.278986	-0.941786	-0.347672	0.196212	-0.128315	0.185373	-0.177707	1.19478	-0.00138504	-0.837274	-0.42089
At5g52960	-0.874719	0.0822686	0.12536	-0.110399	-0.365197	-0.269432	-0.168438	-0.400041	0.10323	0.215508	-1.40209	-0.897108	-0.530686	-0.149422	-0.263689	0.330647
At5g53070	-0.308703	0.0946156	0.0294645	-0.0297162	-1.01609	-0.28824	0.118858	-0.83149	0.324754	-0.18513	0.131466	-0.23218	0.370653	0.0488531	0.688545	-0.024477
At5g53160	-0.411353	-1.28884	-0.861106	-0.334384	0.00507026	0.00991879	-0.495105	-0.0829932	0.717796	0.460277	-1.24635	-0.304023	-0.570718	-0.568417	-0.753335	-0.0811929
At5g53710	1.62712	0.530181	0.432309	NA	0.707068	1.15414	-1.56599	-0.543583	-0.458789	-0.464136	0.191229	-1.18731	1.57616	NA	2.14241	-0.52375
At5g54145	-0.779248	-0.212655	-0.353356	0.484186	2.55252	2.75781	2.80016	2.57158	0.230831	0.641754	-0.669339	0.162746	0.754369	-0.138325	0.769495	0.719477
At5g54730	1.14388	0.098247	-0.239016	0.947403	0.347326	0.459145	0.894133	-0.667706	-0.594339	-0.00998613	-0.283463	-0.39196	-0.424628	-0.181634	-0.278392	-0.168774
At5g55480	0.689247	-0.08638	0.637817	-0.402352	0.0605572	-0.378582	0.307364	-0.327874	-0.168758	-0.184827	-1.32981	-0.712902	0.543975	0.545887	0.0245505	0.301017
At5g55510	-0.175263	-1.03695	-0.0931265	-1.00497	-0.414906	-0.422686	0.0939116	-1.20457	-0.550272	-0.0856977	-0.814212	0.179922	-0.601115	-0.363972	-0.557325	-0.314926
At5g55610	-0.211393	0.711807	0.458121	0.0895378	0.0882442	1.18855	0.548691	0.331235	0.0924335	-0.71975	0.013477	0.594098	0.381516	-0.148608	0.147807	0.433544
At5g55660	0.669802	1.18905	0.535023	0.773704	-0.0404484	0.480468	0.0807844	0.224464	0.317998	0.289644	-0.163326	0.231099	0.531012	0.252906	0.39746	0.150951
At5g56020	-0.179134	-0.350106	-0.688514	0.0299693	-0.299825	0.391614	-0.544683	-0.220169	-1.36451	-0.36875	-1.61129	-0.282376	-0.664361	-0.305357	-0.203254	-0.369856
At5g57340	-0.8285	-0.201768	-0.629445	0.459866	0.195159	0.488706	-1.24921	-0.207253	-0.626038	0.789298	-2.0189	-0.369631	-0.429592	0.571792	0.181542	-0.0399518
At5g57410	1.27277	-0.1422	1.07073	0.202715	0.87119	-0.359013	0.707345	0.199053	0.249268	-0.594192	0.641357	-1.22672	0.0965471	-0.191722	0.290874	-0.340471
At5g57655	-0.270808	-1.08022	-0.312957	-0.540988	-0.201846	-0.332883	0.0585718	-0.560135	-0.226635	0.402979	-1.95542	-0.498007	-0.291895	-0.514287	0.369628	-0.178499
At5g58510	1.18831	0.91585	0.109647	-0.225195	1.29039	1.01256	0.410377	-0.579434	0.0428844	0.019092	-0.771498	0.682793	1.28361	1.30678	0.517109	0.0451381
At5g58570	1.73455	-0.306639	0.0283073	-1.20783	1.14106	0.68034	-0.146803	0.363519	0.226609	0.0567269	0.455251	0.329562	0.563502	0.487168	0.524693	0.0430412
At5g59210	0.539203	0.042518	-0.193467	-0.258373	0.0442411	0.301524	1.09798	-0.133589	0.262783	-0.123942	0.191357	0.797204	0.453899	-0.35669	-0.12224	0.188566
At5g59400	0.0657515	0.457136	-0.546515	-0.501187	-0.349816	-0.068697	-0.264492	-0.0163429	0.544163	1.69319	1.01152	-0.217085	0.495794	0.540208	0.55152	-0.0522905
At5g59550	-0.0436578	0.556629	0.0579808	-0.721471	1.24583	2.28811	0.892888	1.37133	-0.582874	0.59293	-0.0980035	0.605998	-0.357476	-0.0487207	0.0376059	-0.393966
At5g59960	-0.921865	0.111479	-0.310444	0.351223	0.539226	0.16949	-0.637409	-0.262012	-0.729409	-0.277068	-1.04535	-0.752155	-0.259912	-0.261545	-0.00948259	0.215263
At5g60680	-0.56225	-0.0607429	-0.235883	0.242239	-0.497076	0.288103	-0.47464	0.100759	-0.129482	1.51013	-1.91361	0.848066	-1.10351	0.747087	0.237108	0.329296
At5g61010	0.242888	0.419088	0.0551095	1.24181	0.196314	0.706021	0.193638	0.798208	-0.399033	0.351653	0.164814	0.608272	0.166891	0.130574	0.180352	0.231257
At5g61330	-0.285248	-0.396912	-1.02073	-0.955343	0.625069	-0.190223	-0.0982737	-0.135029	-0.0532071	-0.100008	-1.52878	-0.151769	-0.424063	0.601825	-0.533044	-0.105135
At5g62070	0.575552	1.28087	0.387497	1.84735	0.621031	1.07099	0.425211	0.622435	-0.0632374	-0.446892	0.431095	0.19169	0.546853	0.186841	0.650808	-0.569479
At5g62180	-0.313332	0.223911	-0.150488	0.528082	1.20015	1.40806	0.648569	0.864271	0.0534579	0.304912	-0.178937	-0.574479	0.281662	-1.07442	0.849049	0.261544
At5g62900	-0.631148	-0.906786	0.0438437	-0.597871	-0.120943	-0.433038	-0.392212	-0.631227	-0.206213	0.715071	-1.15959	-0.0674736	-0.118462	-0.856263	0.0786976	0.0448662
At5g62910	0.49139	-0.515885	0.110686	0.122729	0.418338	-0.0270699	0.0526464	0.0209884	0.0314671	0.176124	-0.688115	-0.102617	1.33732	-0.153156	0.624518	-0.313574
At5g63160	0.160457	0.677938	-0.618921	2.10519	0.516053	1.04037	-0.0599432	-0.283599	0.673347	1.4531	-1.75167	0.32721	-0.0369831	0.602514	-0.239897	-0.0401945
At5g63220	0.14722	-0.493865	0.155218	-1.15657	0.180342	-0.155931	0.429684	0.271709	0.440645	0.352213	-0.598376	0.761423	-0.111816	-0.757435	1.17878	-0.232886
At5g63460	0.0633974	0.0887049	-0.318903	-0.172176	-0.036649	-0.334032	0.10096	-0.336892	-0.352825	0.411238	-1.10981	0.469911	-0.196952	0.0410357	0.233651	0.0703057
At5g64160	-0.270127	-0.646786	-0.137039	0.249288	0.242766	0.32193	-0.243331	-0.517185	-1.00097	-0.18334	0.0381518	-0.0106489	-0.0616498	0.0992866	-0.115368	-0.275053
At5g64170	0.136534	1.75935	0.209801	1.36944	NA	0.727955	0.278998	0.822762	0.789351	0.394072	2.97821	1.52137	-0.0595167	0.727123	0.625825	0.544856
At5g64240	-0.00539775	-0.448454	-0.241911	-0.484163	-0.228846	-0.319837	0.226751	-0.456466	0.518653	0.0493939	-1.2129	-0.467897	-0.429159	-0.589518	-0.309145	0.136357
At5g64510	NA	NA	0.509368	NA	NA	-0.311361	NA	1.1204	-0.451484	1.01204	1.38633	-0.39447	0.635595	0.445974	1.54936	0.0339068
At5g64520	0.178558	-0.547404	-0.731491	0.18026	NA	1.04018	-0.14409	0.0881917	-0.179594	-0.0888756	0.988073	-0.793753	-0.184937	-0.0190284	0.906364	-0.291131
At5g64770	-0.0998351	0.203623	-1.09166	0.12394	-0.0188311	-0.555251	-0.715337	-0.4639	-0.498067	-0.205333	-1.28539	-0.396749	-0.306742	0.442518	-0.789907	0.42907
At5g64890	1.26235	0.338975	-0.0193617	0.413232	0.490499	-0.660208	0.553434	0.590832	0.479699	-0.0191585	0.581769	0.313835	0.00733006	0.656344	-0.848627	-0.24316
At5g65180	0.210819	-0.138323	0.322303	-0.439528	-0.0170748	-0.56342	-0.0733092	-0.191196	0.282615	0.02804	1.06094	0.414217	-0.335277	-0.345959	-0.248179	-0.00994975
At5g65870	1.18104	0.529566	0.659076	0.569955	1.30461	1.05484	0.00943159	0.538432	0.498836	0.606099	0.834604	0.4453	2.32213	1.64403	1.23268	0.192496
At5g66230	-0.177268	-0.421284	-0.0812892	-0.250133	-0.327102	-0.664051	0.165729	-0.352514	-1.23751	0.240935	-1.34396	0.0529179	0.138611	0.27351	0.236656	0.171479
At5g66270	0.821559	0.356163	0.145191	0.4741	0.857211	0.717002	1.65586	1.73202	0.46712	0.877256	-0.101776	0.263165	0.747217	-0.288473	1.18653	0.0768996
At5g66490	-1.21471	0.106873	-0.732027	-0.259765	-0.436403	-0.0107476	-1.52491	-0.698157	0.497528	0.199767	-0.468597	-0.226246	-0.518955	0.205243	0.00643321	0.444193
At5g67070	0.287574	0.495281	-0.144467	1.09038	1.03212	-0.0746788	0.323749	0.480355	-0.0165606	-0.104952	-0.306015	0.0983453	-0.166997	0.308111	-0.03712	-0.0325483
At5g67480	1.09009	-1.09322	0.508107	-0.35039	1.21172	-0.317764	-0.229895	-0.637107	0.348716	0.202413	-1.37453	-0.000501859	0.193098	-0.887194	0.372467	-0.674493
At1g21310	-0.437989	0.237491	0.554282	0.463574	1.43938	-0.220238	0.0571396	0.379028	1.24676	1.11137	2.14328	1.71316	1.29117	-0.553233	-0.406439	0.0593511
At2g24990	0.114332	-0.422952	0.172823	-0.236773	-0.758103	-0.21264	-0.798564	0.0376723	-0.52196	-0.847834	0.197836	0.08155	1.52533	0.231395	-0.210004	0.809572
At1g67635	-0.598265	0.603466	0.213471	-0.342187	-0.233598	-1.49581	0.00541426	0.195491	0.0423862	0.0551343	0.67867	0.0083242	0.507876	0.465436	-0.00882105	-1.1772
At1g26380	0.256518	-0.189176	-0.118077	-0.157683	1.55011	-0.660223	0.617427	0.453012	0.645742	1.16637	-0.187654	0.580584	0.384737	-0.047594	-0.564742	0.439836
At1g26420	-0.411927	-0.472924	0.436428	0.781341	-0.422261	1.12755	NA	0.354458	2.81067	2.85794	-0.106589	1.26529	0.391058	1.38647	0.661017	-0.126828
At1g34575	-0.830745	-0.341819	-0.561362	-0.350423	-0.11276	-0.829202	-0.565653	-0.438864	0.0902999	-0.142394	-1.54636	-0.657189	-0.678384	-0.427417	-0.75784	-0.265231
At2g34790	0.811848	0.173206	0.296954	-0.606314	-0.496868	-1.11556	0.366776	-0.443597	-0.395392	-0.344555	0.135349	-0.15623	-0.164924	-0.586253	-0.0202734	-0.00127902
At4g20860	0.507059	0.668872	1.28686	1.15116	1.59526	1.6593	1.28867	0.815857	0.422527	0.263013	-0.865437	0.152228	1.05652	-0.265391	1.09864	0.18819
At5g44360	1.07951	-0.020754	0.4938	1.62233	1.70304	1.24767	0.638527	0.979375	0.383218	1.11965	-0.603712	0.768172	-0.368611	0.342604	1.1998	-0.070415
At1g03870	-0.751049	-0.498144	-1.39774	-0.238819	-0.465487	-0.551543	-0.345617	-0.446797	-0.21749	0.433401	-1.82812	-0.600763	-1.00891	-0.46716	-0.510499	0.0744498
At2g15090	0.204297	-1.96747	-0.148167	-1.45857	0.173744	-0.551759	0.349595	-0.305836	-0.279553	0.947519	-1.16092	0.341088	-0.743355	-1.03735	-0.936936	0.380645
At4g34510	0.221787	-0.871596	-0.0894216	-2.10982	-0.586476	-0.561165	-0.176374	-0.0164657	0.211479	0.133964	-1.23911	0.832885	-0.795759	-0.29171	0.114837	-0.075259
At1g26440	-0.409903	-0.144018	-0.286046	-0.262466	-0.199759	-0.856599	0.39898	0.918922	0.12746	-0.454263	-0.284979	0.0592128	-1.07288	-0.219058	-0.171525	0.0275605
At1g01120	0.0632099	-0.170051	-0.099503	-0.249339	0.622595	-0.549321	-0.0464175	0.028029	-0.89239	-1.41717	0.384033	-1.0431	-0.119602	-0.0136096	0.360463	-0.122127
At2g46720	0.252736	-0.492996	0.132408	-0.123416	0.818041	-0.476894	0.170183	-0.774165	0.32156	1.52375	1.58749	-1.05427	0.607211	0.117164	1.31148	-0.461669
At4g20870	-0.43553	-0.266651	-0.708749	-0.689242	-0.621826	-0.699847	0.0684703	0.0158839	-0.622048	-0.515477	-1.15901	-0.267413	-0.792573	0.394733	-0.775825	-0.18659
At3g06860	0.342705	0.0133311	0.38906	0.23675	0.551617	0.280625	0.327419	-0.445174	-0.0941154	0.390107	1.11249	0.746532	0.760157	-0.0809856	0.130867	0.106617
At1g47270	-1.22628	-0.122031	-1.15388	-1.04007	-0.543306	-0.465089	-0.584962	0.340456	-0.341087	-0.0280583	-0.610988	-0.603098	-0.547251	-0.380185	-0.356998	-0.221766
At1g12710	-0.612194	-0.613649	0.0390756	-0.252849	0.860957	-0.799705	0.140746	-0.210967	0.476396	1.26289	-0.922225	0.235264	-0.529278	0.459499	-0.333152	0.635823
At2g02250	-1.089	0.547442	0.555321	-0.977276	0.0613194	0.189413	0.382059	-0.0489531	0.430306	-0.673654	1.39912	0.615447	0.0600163	0.290602	0.641198	0.189424
At5g24560	NA	0.866889	NA	1.01296	NA	1.88263	-0.472715	-0.032765	NA	NA	NA	0.71129	NA	0.456709	NA	-0.124705
At5g52120	-0.798393	-0.737081	-0.459095	0.0105906	-0.408306	-0.496155	-0.157818	-0.428039	0.235067	0.233506	-1.00655	-0.0386565	-0.45008	0.0271866	-0.26821	0.104964
At1g13780	0.600782	-0.0468099	-0.218729	-0.178442	-1.12543	-0.00414694	-0.206963	-0.332581	-0.19154	-0.209714	-0.0141947	-0.0602187	0.204307	-0.029361	-0.521459	-0.487412
At1g47056	0.675801	0.0989045	-0.558016	-0.0368896	0.282052	1.5099e-05	0.381914	0.284597	0.436794	-0.449213	-1.0859	-0.744618	-0.772105	0.221768	0.596763	-0.0217315
At1g57790	-1.58883	-0.932429	-0.86151	-0.746703	-0.0950645	-0.484831	-0.318286	-0.0519664	0.476522	-0.262752	-0.0645287	-0.846689	-1.25517	0.322785	-0.325887	-0.228482
At1g58310	1.03571	-0.536969	1.18245	0.139016	-0.76685	0.176156	-0.61439	0.43241	-0.464431	0.482136	-0.0641058	-0.314995	-0.736886	0.0236323	-0.587632	-0.0963847
At1g59675	0.503883	0.0764689	0.124391	-0.21102	-0.181568	-0.640061	1.01722	0.016281	-1.00406	-0.00598263	-0.314966	0.321941	0.483024	-0.625959	0.416085	0.00332953
At1g62270	0.39629	0.826686	0.0811029	-0.892892	-1.15732	-0.346186	-0.758723	0.467413	-0.76262	0.129649	-1.53458	-0.293652	-0.735001	-0.00840963	-0.434642	0.440767
At1g66320	-0.462611	-0.432007	-0.473691	-0.0761377	-0.901775	-1.41978	-1.12877	-0.66842	-0.0461315	0.573566	0.376921	-0.664182	-0.696054	0.358935	-0.300115	0.0342144
At2g16290	-0.398737	-1.06478	0.196997	0.0462409	0.792219	-0.0257512	0.378785	0.136632	0.565028	-0.0424271	0.842608	0.334345	0.502186	0.418608	1.98755	-1.22727
At2g26850	-0.261241	-0.0430912	0.0149502	0.120566	-0.696908	-0.287225	-0.351776	-0.63305	0.920725	0.441731	-0.165205	1.61048	-0.671578	0.285103	-0.395779	0.0847951
At2g27310	0.477448	-0.0589128	0.01796	0.165734	0.834658	1.54092	1.58719	1.16179	-0.881875	1.61953	-0.504525	0.470693	0.539012	-0.935754	1.16761	-0.404925
At3g16210	-1.84211	0.217545	0.630969	-0.121382	-1.227	-0.703143	0.412225	-0.177922	0.58899	-0.454704	0.327513	-0.944096	0.173289	-0.306224	-0.902347	-1.27628
At3g23880	-0.765776	-1.03089	-1.0179	0.157361	-1.67668	-0.250124	-1.22468	-1.03605	0.141439	0.343154	-0.380154	-0.345645	-0.0953016	0.215919	-0.424727	-0.29525
At3g49040	-1.11058	-0.0169071	-0.50224	-0.561141	-0.0408685	-0.643493	-0.682372	-0.641164	-0.661075	0.428413	NA	0.992348	-0.659393	0.2237	-1.1138	0.0834558
At3g52320	0.613824	0.455469	-0.0526371	0.397289	-1.13271	-0.0523559	-0.618071	0.128607	-0.30449	-0.174815	-0.887007	-0.10554	-0.205329	0.188213	-0.679141	-0.0993422
At3g58920	0.0411468	-0.916427	-0.669953	-1.29271	-0.551447	0.279803	-0.230861	0.218758	-0.621015	-0.012085	0.0678901	-0.482026	0.0195976	0.218038	-0.572777	0.704299
At4g00755	-0.119152	0.519661	-0.20178	-0.672957	-0.844487	-0.0483925	-0.753972	-0.758984	-0.163609	-0.446905	-0.434602	-1.84724	1.1119	-0.270197	-0.418756	0.100357
At4g10925	-0.325305	-0.36226	-0.44772	0.286085	0.301592	0.0305539	-0.0930221	-0.0181471	1.03181	0.427282	-0.557114	-0.476318	-0.450291	-0.216393	-0.27481	-0.115728
At4g19940	0.482715	0.107976	0.169319	0.0408072	-0.562381	0.127505	-0.37027	0.769822	0.427712	0.872547	1.30587	0.353343	0.0365144	0.071642	0.776775	-0.758301
At4g21510	-0.224818	0.105024	0.321609	-0.465343	0.468201	0.776655	-1.32404	-0.712902	-0.152901	0.16106	-0.20408	-0.673362	-0.776612	-0.75126	0.618634	-0.586109
At4g24210	1.46318	-0.093541	0.573985	0.0355562	1.9314	0.254705	0.963487	0.192542	0.121603	0.328342	0.14407	-0.431395	1.19259	-0.257705	1.38261	-0.368395
At4g27050	0.220886	0.0666906	0.038816	-0.298935	1.65638	0.157745	-0.112726	-0.492548	0.183932	0.651988	-0.307733	0.144674	0.0313053	-0.551512	0.180401	-0.0105279
At4g39060	0.86661	1.29193	-0.116249	1.13844	0.630505	1.06342	-0.0432946	0.785708	-0.329571	1.46417	-0.14827	0.403059	-0.427339	0.527107	0.682759	0.547037
At5g15670	-0.474535	0.781768	-0.525598	0.994216	0.152329	0.335495	0.199667	0.490225	0.204299	-0.565549	1.05963	0.927693	-0.0096611	-0.179381	0.62257	0.253578
At5g38670	-0.285693	0.402061	-0.182193	0.370908	-0.734086	-0.0800304	0.0131845	0.139407	0.817329	-0.10785	1.29007	-0.272962	-0.164919	-0.215246	-0.00401304	0.22707
At5g44950	0.558864	1.30824	0.415561	0.758546	-0.46467	0.39576	-0.17603	0.690572	-0.787808	-0.28465	1.2801	-0.0882881	0.384469	0.186211	-0.112806	0.431929
At5g48170	-0.250389	-0.567698	-0.838522	-0.756718	-0.477931	0.0188353	-0.263564	-0.401545	-0.975216	0.699663	-1.64116	-2.06599	-0.961514	-0.229453	-0.234831	-0.35446
At5g51370	-0.0971942	-0.597853	-0.543903	0.443239	0.21809	1.05521	1.06836	0.339955	-0.253925	0.190485	-1.36376	0.312553	0.505082	0.383809	0.693887	-0.515323
At5g56370	2.39468	2.97539	0.427649	NA	NA	4.71262	0.57791	-0.0392595	-0.476041	0.222569	-0.0545255	0.218789	3.11243	1.44574	0.522627	0.0906974
At5g56420	0.49207	0.00299893	-0.197394	-0.263879	-0.092339	-0.614352	0.459795	-0.375797	-0.564118	-0.180728	-1.14608	0.0480556	-0.246665	-0.235267	-0.235759	-0.0669996
At1g80570	-0.10462	0.0345539	-0.0243678	0.103552	0.192316	-0.14978	0.0645401	-0.254082	0.0330781	0.530733	-0.832236	0.386449	0.615102	1.11066	0.406214	0.320987
At2g17020	0.473714	-0.869433	-0.0402851	0.512792	0.796436	-0.409628	-0.132663	0.281824	-0.468178	-0.058857	-1.26401	0.241457	0.268035	-0.870973	-0.128729	-0.105425
At1g68050	-0.3136	-0.379165	0.00212424	-0.32311	0.160521	-0.241363	-0.226318	-0.434953	-0.974282	1.15412	-0.0759844	0.101208	-0.170724	-0.059559	-0.325858	0.0897112
At4g03190	-1.58858	-1.02963	0.603661	-0.84094	-0.533744	-0.156825	-0.561261	0.207097	-0.624127	-0.416295	0.407241	-0.488683	-0.755759	-0.916967	-0.838615	-0.0141629
At3g01420	0.0161993	-0.20926	-0.649985	-0.266516	-0.568968	0.362412	-0.132432	-0.390077	-1.3601	-0.0352155	-1.254	0.207671	0.525993	0.116325	0.644318	0.187729
At5g49730	-0.650372	-0.431599	-1.21422	-0.375435	-1.00211	-0.437429	-1.24358	-0.540821	-0.775207	0.788725	-1.26719	-0.18459	-0.32339	-0.268421	-0.50608	0.135286
At5g49740	-1.05012	0.615965	-1.05173	0.782106	-1.08613	0.131074	-0.306369	0.246583	0.126621	0.254578	0.757297	0.81926	0.121998	0.0547981	-0.322973	-0.322863
At1g01580	-0.928677	0.386918	-0.249659	1.40735	-0.308004	0.438543	0.142868	0.24	0.588685	-0.485064	0.644276	0.475145	0.0457382	-0.277805	0.980305	0.0398477
At1g01590	0.202012	0.378371	0.291193	0.025142	0.0984857	0.99261	0.0257705	0.418994	1.03019	0.613662	1.42719	0.910792	0.147095	0.0940114	0.0434592	0.350764
At5g01600	-0.880861	-0.156963	-0.499705	-0.450051	-0.674895	-0.495494	-0.585426	-0.384774	-0.49379	-0.362638	-2.07874	-0.794466	-0.0895862	-0.350232	0.554369	-0.405888
At2g40300	-0.699167	-0.358162	-0.607002	-0.984142	-1.04774	-1.25068	-0.366809	-0.772516	-0.243624	-0.200608	-0.594064	-0.548165	-0.807537	-0.193094	-0.523276	-0.153563
At4g25630	0.248252	0.952722	0.128957	0.486752	-0.814213	0.830188	-0.264416	0.446912	-0.655929	-0.539843	1.11041	0.446286	-0.377829	0.624632	0.29037	0.254152
At1g12200	1.20212	1.60399	0.685271	1.68906	1.59108	1.61308	0.838013	0.839056	0.189585	0.184394	1.03539	0.557805	0.879115	0.13161	1.1038	0.896168
At1g62560	0.502114	1.71887	0.815786	0.956589	0.453635	0.973062	0.777117	-0.0115589	0.146609	0.338639	1.31888	1.42374	0.544214	0.534994	0.692496	0.651067
At1g65860	0.437902	0.980736	0.203981	0.570541	0.502633	1.05175	0.539752	0.143335	-0.0585699	0.137109	0.485548	0.578176	-0.00262559	0.141992	0.0961299	0.385232
At5g11320	1.07242	0.661795	1.11678	1.76846	1.93842	0.407994	0.779778	-0.756318	-0.127339	-0.596697	0.0773676	-1.38793	1.16214	-0.0341552	1.39899	0.434294
At2g33230	0.751052	0.549664	0.229006	0.188484	1.23163	0.544513	0.803798	0.126325	-0.208427	-0.250141	0.0713956	0.319778	0.174082	0.172483	0.137589	0.0259108
At3g02280	0.85336	0.914952	-0.518279	-0.275172	0.382391	0.255067	1.12444	0.200531	-0.0917889	1.18053	-0.883166	-0.356737	0.0551652	-1.0204	-0.185807	0.862122
At2g44800	-0.478633	-1.07931	0.0148959	0.0134548	0.0704732	-0.663122	0.14207	0.26413	0.293367	-0.0377504	-0.944416	-0.227558	-0.312978	-0.412824	-0.504936	-0.0764476
At3g19010	0.303288	0.598382	0.480791	1.21456	0.243747	1.34674	0.983048	0.796486	0.27459	0.786803	0.41081	1.02386	0.423419	0.0113826	0.524157	0.323585
At3g55630	-0.396641	0.174123	-0.202538	0.0658216	-0.497847	-0.135123	-0.00208606	0.114051	0.146604	-0.111149	1.38004	0.0611464	0.162459	-0.0667626	-0.0640029	-0.0166032
At1g31810	0.979503	0.632806	0.79853	0.893982	1.08438	0.0631762	-0.208138	0.13433	0.56373	0.137077	-0.312788	-0.67181	0.874613	0.185818	-0.314972	-0.0301793
At5g58160	0.448982	0.753849	0.373575	0.699204	0.255725	0.135248	-0.165575	-0.306572	0.880266	-0.121196	-0.35586	-1.87139	1.03365	1.00562	0.416233	0.603556
At5g67470	0.947597	1.03235	0.381187	-0.414265	1.54568	1.32952	0.700326	0.14611	0.0781644	-0.374727	0.168863	0.282157	0.605734	0.376875	0.531544	0.317512
At1g33250	-0.43229	-0.710151	-0.297111	0.451881	-0.798054	-0.684476	0.294706	-0.0555697	0.104264	-0.143641	-1.57538	-0.191958	-0.570104	-0.274003	0.0189885	0.210545
At5g41460	0.582435	1.14339	0.491874	1.58075	0.319108	2.14267	0.528871	0.596014	0.290003	-0.083545	0.334952	-0.120549	0.788731	0.210897	-0.339767	-0.531351
At5g38900	-1.10759	0.0520623	0.347533	-0.925468	NA	1.07355	-0.377716	NA	-0.198349	1.97895	0.280183	0.704414	-0.508252	0.62833	2.23701	1.76938
At2g31390	-0.0833146	0.484114	-0.127055	0.359135	0.259957	0.212912	0.236635	1.4138	-0.275328	0.356866	0.854482	1.23483	-0.399157	0.383346	0.191739	0.148228
At2g21330	-0.413772	-0.141741	0.376887	-0.964489	-1.09406	0.669931	0.121131	-0.38764	0.0975169	-0.331813	1.12112	-0.440718	0.573878	-0.099353	-0.304933	-0.638379
At4g26530	-0.0855032	-0.978972	-0.363651	-1.07519	-0.409363	-1.36217	-0.273778	0.309893	-0.0519073	-0.0101694	-0.265707	0.246453	-0.0716969	-0.174129	-0.855955	1.41404
At1g06430	0.700685	0.0919559	0.0288226	0.3134	0.323321	0.790346	-0.204847	-0.0192582	0.143755	0.121164	1.22022	0.895849	0.551556	-0.156042	-0.0684359	0.241508
At2g26140	-0.457169	-0.315169	-0.353518	-0.451775	-1.13424	-0.598879	-0.964514	-0.872159	-0.243963	0.0130105	0.463123	0.200637	-0.817874	0.120142	-0.147112	-0.726258
At1g56600	-0.518128	0.340271	0.00675526	1.48813	0.650016	0.726092	-0.309801	0.12593	-0.73136	1.17478	0.353247	0.780917	-0.750902	1.64467	-0.0768671	0.427095
At3g06260	1.56113	0.502029	0.73034	0.705156	1.83853	0.772065	1.11161	0.504793	-0.226145	0.638547	1.23024	-0.294875	0.589578	0.439957	1.07795	0.727879
At5g23790	-0.377248	0.798141	-0.0119028	0.487959	1.08251	1.1326	-0.478812	0.692217	-1.6274	1.09447	0.561968	1.40531	-2.08207	0.848997	-0.170691	0.794939
At2g32430	-0.165552	0.335157	-0.315264	1.53809	-0.945104	0.522343	0.401276	0.128255	0.221719	-0.582014	1.40181	-0.170231	0.333989	-0.252508	0.42681	-0.0570719
At1g78660	0.635619	-0.167896	1.05166	0.0264461	1.30008	0.144584	0.528181	0.012039	-0.428716	0.0450666	0.209418	0.142463	0.594893	-0.220237	0.552156	0.155661
At4g39640	0.214402	-1.16724	0.150414	-0.0532082	-0.0804687	0.173052	-0.0983504	-0.00228441	0.0991497	0.513045	-0.461274	-0.499718	-0.567308	-0.00163686	-0.127027	-0.106215
At1g64970	-0.732354	0.918858	-0.358167	1.06331	-0.112439	0.371812	0.287207	0.891922	-0.462936	0.238759	1.59866	0.405969	-0.448078	0.670573	0.357164	0.226573
At4g32940	-0.297191	-0.0972568	-0.290109	-0.119575	0.168109	-0.0498799	-0.576269	-0.0804248	0.681279	1.27402	0.569794	0.802461	0.151954	0.150493	-0.100606	0.63639
At5g15230	-0.876949	-0.266683	-0.349468	-0.800956	-0.670443	-0.872497	0.348341	-0.277808	-2.04666	0.493129	-2.7403	0.0722519	-1.65282	-0.434928	-1.2482	0.213693
At1g75750	-0.802168	0.729656	-0.184695	0.0977682	0.511993	0.0484733	-0.225202	-0.0768449	0.569913	0.179689	-1.03641	-0.13064	-1.04137	0.399204	-0.370012	-0.103841
At1g74670	-2.51654	-1.23638	-2.10304	-2.47616	-2.17597	-2.03693	-1.41989	-1.11251	-0.713653	1.95087	0.291607	-0.167169	-2.29049	-0.247187	-2.70975	0.0822898
At3g24050	-1.31032	0.382231	-1.09919	-0.450444	-0.109789	0.89895	-0.151026	-0.0658882	-0.12282	0.134388	-0.150893	0.11471	0.4577	0.266055	-0.689335	0.619977
At5g56860	-1.12199	-0.333361	-1.45515	-0.614604	-0.504705	-0.189414	-0.332383	-0.48559	0.00186226	-0.556611	-0.0709135	0.133942	-0.33368	-0.107382	-0.0859976	-0.250819
At4g36730	-0.14312	0.00924167	0.635181	-0.266726	1.69327	0.504931	-0.175243	-0.0666633	-0.121516	-0.248807	-0.233746	-0.679614	-0.229009	0.0961732	0.760212	0.0265544
At1g03150	-0.437063	0.159958	-0.105618	0.0614374	NA	-0.0894942	-0.467591	-0.231196	-0.0499256	-0.12454	-1.17233	0.646896	-0.128176	-0.0913028	-0.0670539	-0.135883
At1g03650	0.211989	-0.297893	1.11044	-0.348398	1.44485	-0.105173	-1.28038	-0.825039	0.501463	0.141326	-1.00394	-0.743663	0.198725	-0.660018	-0.0963554	-1.03245
At1g24040	-0.134583	0.239624	-0.536725	-0.0507897	-0.519392	-0.405213	-0.360364	-0.273218	-0.260602	0.389022	1.42508	1.21481	0.350685	-0.30153	0.221338	0.486062
At2g39020	1.97042	1.28992	0.927616	1.35815	2.03552	1.6902	0.801013	0.728009	-0.418234	-0.234783	0.604475	0.488114	1.52064	0.349852	1.45772	0.255155
At2g39030	2.27368	2.46586	0.637512	3.12911	2.94029	3.17645	1.20697	1.1107	-0.152283	0.663741	0.654174	0.991039	1.86075	1.8826	1.92399	1.09662
At3g27090	-0.215747	0.0822324	-0.599261	-0.195847	-0.463494	-0.404827	-0.474607	-0.0301157	-0.147648	0.419857	-0.478188	-0.425915	-1.07008	-0.152283	0.078663	-0.0434599
At2g39770	1.14651	0.749302	0.226439	1.15651	1.27119	0.824964	1.11678	0.456744	-0.378661	0.0863828	-0.387486	-0.218467	0.207312	0.0830844	0.520833	0.102177
At3g55590	1.15403	0.617119	0.784148	0.547787	0.658053	0.535912	0.651791	0.284047	0.376414	-0.366656	0.314757	-0.398962	0.217551	0.303635	0.317793	-0.0167111
At4g30570	-0.340253	0.857867	0.350705	-0.24223	-0.516146	-1.01651	1.15345	NA	NA	0.242168	NA	0.409875	-0.295534	-1.36769	1.48819	-0.421012
At1g06990	0.0603852	-0.282194	-1.40356	-1.46237	-0.419349	0.334729	-1.36387	0.498928	-1.6885	-0.383486	-2.02764	-0.422565	-0.891355	0.977542	-0.0971904	0.0217344
At1g29670	-0.358437	-0.527687	-0.848004	-0.981626	0.149961	-0.582912	-0.459534	-0.513714	-0.478976	-1.02835	-1.08128	-0.33297	-0.401898	-0.280114	-0.198333	-0.573902
At2g03980	0.927842	0.918584	0.273984	1.93972	1.65792	0.457387	0.441519	0.337723	0.417888	-0.00102662	-0.340532	-0.233662	0.163181	0.125107	0.884986	-0.0673019
At2g04570	-0.335545	0.0964026	0.109502	-0.110167	0.409507	-0.175518	0.0467724	0.0437446	0.597342	-0.271406	1.92828	-0.726517	0.723164	0.71077	1.05564	0.377783
At2g30220	0.681699	0.434664	-0.0357616	0.789323	0.117847	0.220761	0.802962	0.488548	0.580668	0.168473	-0.0727664	0.611759	0.955488	-0.484736	1.63655	0.373288
At3g04290	0.236789	-0.264656	0.571558	-0.194053	-1.08532	-0.00958269	1.04792	0.430884	-0.285718	-0.663106	-0.804565	-1.33783	-1.58757	-0.475936	-0.806316	0.654797
At3g16370	-0.334864	-0.894405	-0.575195	-0.525713	-1.04599	-0.907849	-0.15104	-0.149796	-0.560423	-0.322266	0.517459	-1.87304	-0.503155	-0.187512	-1.11678	-0.0450197
At3g48460	0.270572	0.932196	0.658714	1.02705	-0.680364	1.43562	0.414986	0.970132	0.285594	-0.411225	1.5806	-0.359537	1.46592	0.637865	0.998936	0.227416
At4g18970	-0.207842	-0.666562	-0.102666	-0.358544	-0.453629	-0.398787	-0.475178	0.244993	-1.10732	-0.13962	-2.12245	0.0664244	-0.817783	0.229688	0.0956131	0.247236
At4g26790	-0.70115	0.351093	0.634244	0.566951	NA	0.0346092	NA	0.0168472	0.775308	0.0856852	0.5878	0.5951	0.328241	1.36755	-1.01106	0.328741
At4g28780	-1.06667	-0.992246	-0.584344	-0.672385	-1.15611	-0.489037	0.228968	-0.349822	-0.724989	-1.00369	-0.137645	-0.513795	-1.11641	-0.362664	-0.818517	0.0303956
At5g45920	-0.0652245	-0.10884	-1.11801	-0.28524	0.389215	-0.157165	0.14221	-0.842875	0.287176	0.296414	0.354314	0.0191752	-0.550078	0.160683	-0.0292141	-1.121
At5g45960	1.10686	0.696347	0.357933	-0.330163	1.52875	0.323046	0.511551	0.876116	-0.286688	0.082508	-0.4117	0.762193	-0.405917	1.43569	-0.0843562	-0.552055
At1g17050	-0.329544	1.22281	-1.02016	0.776257	-0.0630054	0.990501	-0.373125	1.06462	0.417994	0.585569	1.26972	-0.382508	0.252694	0.592831	-0.565498	0.220129
At2g18620	0.125105	-0.919673	-0.617547	-1.38336	-0.702538	-0.136363	-0.0616467	-0.575001	0.862764	-0.184347	-1.00364	-0.415534	-0.533102	-0.767233	-0.584535	0.108809
At5g20630	-0.286375	0.322915	0.497524	-1.0147	-0.79069	-0.540342	0.307263	-0.14939	-0.823664	-0.54576	-0.642226	-1.36738	-1.42701	-0.052252	-0.286637	0.31575
At3g10080	0.104809	-0.486445	0.202983	-0.145777	0.348921	-0.26903	0.723069	-0.111247	-0.247481	0.0292029	-1.49895	-0.167805	0.081598	0.324151	0.471703	-0.249502
At4g03400	0.367073	1.04504	-0.0409961	1.5785	0.841048	1.32367	-0.210172	0.957904	0.445603	1.49005	0.267904	1.37291	0.147212	0.537409	0.470972	0.79876
At5g14470	0.0948044	-0.180974	-0.945135	0.000807412	-1.01338	-0.654895	-0.94651	-1.01851	-0.56304	-0.170616	-0.562476	0.242271	-1.15964	-0.0370225	0.318864	-0.214597
At1g60980	-0.0675791	-0.89094	-0.742051	0.248349	-0.961356	-0.606052	-0.818414	-0.196948	-1.49709	-0.257243	-2.14538	-0.10171	-0.66246	0.0744444	-0.527589	-0.244611
At1g50960	0.484428	-0.403736	1.0685	-1.05018	0.777468	-0.189653	0.123227	-0.239903	-1.10933	0.0298278	0.562644	-0.936664	0.501577	-0.633193	NA	0.452708
At1g02400	1.38262	0.420237	0.67898	0.390155	1.38031	1.43172	0.195046	1.09948	-0.135075	0.728207	-0.0876099	-0.402388	1.56142	NA	1.5456	-0.0531608
At1g80330	NA	0.348208	-0.99947	-0.0300535	0.842121	0.295931	-0.587473	-0.0163354	-1.23482	-0.627583	0.164285	-0.85433	-0.259401	0.818345	0.0967316	0.51497
At1g66350	-0.625258	-1.01688	-0.0150781	-0.491152	0.401349	0.281663	0.710571	0.441365	-0.718178	-1.02565	-0.51238	-0.350729	-0.295397	-0.870345	-0.150939	-0.578759
At4g09600	0.0661936	0.519018	-0.427092	0.34524	-0.250792	-0.0618823	-0.567684	0.271156	0.707048	-0.112792	0.359996	1.60568	0.258058	-0.0548772	0.582659	0.307856
At1g22770	0.463785	-0.538102	0.484858	-0.927255	0.872278	-0.107766	0.128547	-0.423112	-1.34173	0.770252	1.10031	1.66477	0.0370767	-0.102161	-0.522551	0.601886
At1g03890	-1.20024	-0.216488	-0.751094	-0.573816	-0.817614	-0.635456	-0.298074	-0.116972	-0.500863	0.821291	-1.18273	0.079905	-0.0832166	-0.237798	-0.295479	-0.109484
At2g16790	-1.30016	0.122012	-0.933531	-0.679042	0.766868	1.07377	0.55738	-0.696632	-0.243008	-0.0123411	0.298192	0.318658	0.0728474	0.0986665	-0.843816	-0.183551
At1g27680	-0.511056	0.507016	-0.237902	-0.495961	-0.0311041	-0.0174082	0.370663	-0.398446	-0.0950847	-0.797876	1.31396	0.704974	1.70512	0.480656	-0.163603	0.242967
At4g39210	0.231621	0.961736	-0.143478	0.482758	-0.0985485	1.42696	-0.574981	0.450655	-0.00624875	-0.41555	1.23725	1.643	0.519296	0.494387	-0.285895	-0.220085
At5g38010	0.833366	0.0670225	0.532445	1.56183	0.0340096	0.209209	-0.694241	0.228245	0.419384	-0.385064	0.854833	-0.0806722	0.185419	0.305156	-0.0438252	0.285198
At5g05860	0.867834	-0.210513	-0.335636	0.564867	0.41231	0.108291	1.01123	0.460764	0.911723	-0.0852863	-0.0799422	0.28314	0.13899	0.399964	-0.391372	-0.581021
At5g05870	-0.874666	0.418859	0.108246	0.196908	-0.776021	-0.499931	-1.16526	-0.458251	-0.2194	-0.121192	0.767621	-1.2502	-0.30504	-0.218984	0.0522571	-0.213885
At5g05890	-0.826689	-1.0775	-0.276731	-1.05285	-0.129266	-0.910206	-0.179637	-1.11676	-0.620293	0.437825	-0.0314877	0.619177	0.0769372	0.4317	-0.375766	0.00319354
At5g18170	-0.491315	-1.32705	0.0333348	-1.1757	0.636968	-1.42615	-0.631549	-0.668662	0.407929	0.338782	-2.15147	-0.0445922	-0.538834	-0.385413	0.144684	-0.164948
At1g42540	1.08388	0.491413	0.363678	0.650647	0.891063	0.530303	0.316287	0.520897	-0.0265389	-0.30805	0.305492	0.212477	0.232595	-0.121602	0.658497	-0.284147
At5g04140	0.165474	0.453429	0.361765	0.459425	-0.248195	0.0246354	0.0250703	0.264944	0.0241137	-0.557379	1.25532	0.487979	-0.402207	-0.568467	-0.885962	-0.191448
At5g37600	-0.105772	0.173517	-0.53424	0.209625	0.0293993	0.245968	-0.295452	0.187379	0.230097	0.0504702	0.468313	1.00627	0.24014	-0.163555	0.0937152	0.0688815
At4g30530	0.589681	0.902385	0.0518076	0.572361	1.75795	0.32606	1.28196	0.991322	-0.14088	-0.452643	0.749646	-0.44099	0.659776	0.557073	1.34645	-0.214919
At3g24090	-0.284404	-0.291268	-0.101905	1.06781	0.24791	0.181506	0.646392	-0.596297	-0.660923	-0.110054	-1.0209	-0.669367	0.0991633	-0.262752	0.796153	-0.433215
At3g47340	-0.14693	-2.35767	-0.776617	-2.13825	0.822761	-1.88353	0.776042	-1.47311	-0.497793	-0.0305021	-4.41046	-1.52448	-1.28092	-1.41433	0.101014	-0.686036
At1g25350	1.21649	0.314476	0.965209	0.044057	1.23023	-0.12478	-0.493154	0.0928238	-0.00292998	-0.141677	-0.0171433	0.473874	0.593437	-0.271947	-0.168682	-0.327156
At1g58290	-1.30565	0.556048	-0.550628	0.289183	-0.518828	0.12219	-0.125779	0.493246	0.128023	0.482907	-0.566853	0.137276	-0.146516	0.382425	-0.166544	0.172335
At1g09940	-0.36014	-0.331935	-0.581242	-0.0524982	-0.614178	0.547082	0.327952	0.24484	0.300093	-0.613469	-1.15268	-0.278842	-0.0665689	-0.317256	-0.126024	-0.316137
At1g03020	1.43522	0.530702	-0.0939901	0.426729	-0.0406782	0.542755	0.265269	1.00829	0.151217	0.302742	-0.0276236	-0.678199	1.06541	0.16671	1.24732	-0.304255
At2g47880	-0.785819	0.236613	-0.757378	-0.512942	-0.36265	-0.862174	-1.14639	-0.248456	-1.25072	-0.199428	-1.80164	-1.19696	-0.223472	-0.619249	-0.198277	-1.29715
At3g02000	0.38332	-0.906354	0.469406	-0.659624	-0.549299	-1.19098	-0.724465	-0.695059	0.183302	0.0671058	-1.07004	-0.455807	-0.66284	-0.198101	0.0248529	-0.588016
At3g62950	-0.833718	-0.638037	-1.22656	-0.497434	-0.990497	-0.55543	-1.31387	-0.691047	-0.38589	0.523042	-3.41839	-0.528757	-0.408766	-0.304893	-0.610893	0.0821933
At3g62960	-0.368081	0.232028	-0.832454	-0.443391	-0.551682	0.00928575	-0.69777	-0.464716	-0.117107	-0.113963	-1.80599	-0.771468	0.470964	-0.25912	-0.0234255	-0.222257
At4g15700	0.627099	0.697881	0.00355492	0.505161	0.3737	-0.366927	0.244035	0.627299	0.457084	0.538795	-1.1802	-1.45829	0.273199	0.296585	0.207335	0.0983463
At2g25080	-0.711619	0.17235	-0.148063	-0.291887	-0.671452	-0.286768	-0.540481	-0.320012	-0.376635	-0.0950483	-1.0715	-0.0488003	-0.708424	0.0688663	-0.152414	0.148943
At4g11600	0.00364276	0.635485	0.1526	-0.224659	-0.253062	0.172024	0.134302	-0.458906	-0.228982	0.490078	0.0642758	1.09526	0.42702	0.437768	0.460147	0.173469
At3g24170	-0.786903	1.20928	-0.57906	0.333003	-0.201455	-0.13544	-0.113702	0.117828	-0.240555	-0.0308312	1.1712	0.980316	0.541309	0.153121	-0.130525	0.433136
At1g02920	-0.0345672	-0.203523	0.10096	0.260764	0.80591	0.561131	0.0932462	0.218991	1.12694	1.33425	-0.464089	0.861914	1.65664	-0.250173	2.02131	0.176268
At1g02930	-0.27122	-0.0731177	-0.422612	-0.0128278	0.634475	1.03285	-0.8504	0.474193	0.411187	1.01813	-0.526457	1.28798	0.204075	-0.0517562	0.13655	0.193552
At1g02950	1.11383	1.83289	0.565352	1.85493	1.64685	1.02478	0.0564788	1.24449	-0.222709	-0.296693	-0.682277	2.18529	-0.698889	1.08108	-0.218286	-0.305361
At1g10360	0.430686	1.03415	0.0869782	1.21593	0.345218	0.50411	-0.395666	0.482514	-0.0649485	-0.238229	0.663691	-0.340265	0.733854	0.664924	0.804468	0.835571
At1g10370	0.315809	1.02948	0.486858	1.06225	0.215909	-0.221562	-0.0640813	0.779636	-0.637192	-0.256618	0.203503	-0.516594	0.924613	0.501266	0.496702	0.920678
At1g78370	1.02163	0.890337	0.338331	1.10745	0.506313	0.607077	0.783514	0.623856	0.464228	0.315636	0.834879	0.748443	0.965088	0.294132	0.640941	0.107329
At2g29420	1.06377	0.696735	0.392548	0.817437	0.994116	0.26546	0.604659	0.531211	-0.0207014	-0.0135094	0.242285	-0.162625	0.911503	0.117044	1.20442	-0.0395785
At3g03190	1.30301	1.70558	0.771383	1.33942	0.811886	0.752952	0.901949	1.22178	0.722205	-0.12903	0.118439	-0.116916	0.600027	0.63905	0.732566	0.285405
At3g62760	0.669961	1.24613	0.38886	0.591375	1.00338	0.179997	-0.2749	NA	0.630959	0.427661	-0.551953	0.193073	0.292972	-1.09418	0.54373	-0.694643
At5g17220	NA	0.527458	1.37997	2.24382	1.21768	0.253591	NA	NA	-0.604593	-1.03934	NA	2.31307	0.973121	NA	NA	NA
At5g41220	0.127502	-0.581626	0.104218	-0.443527	0.322465	-0.362926	-0.406888	-1.24958	0.167998	0.415498	-0.0522572	0.130777	0.339482	-0.00963234	0.466082	-0.125923
At1g42970	0.877984	0.430986	0.335027	-0.88723	-0.340726	0.585345	-0.642528	-0.654762	0.152064	-0.95295	1.10242	-0.214233	0.203587	0.441451	-0.379844	0.25024
At3g04120	-0.120625	0.48682	0.348329	0.676557	0.0165656	0.681338	0.227109	0.414738	0.151538	-0.00152304	0.980026	1.07297	0.254885	-0.692784	0.27499	-0.00744221
At2g35120	-0.0724907	0.699198	0.236063	0.215969	-0.308217	0.545341	0.235166	-0.456614	-0.497564	-0.348138	1.42905	0.351847	0.118545	0.167882	0.682795	0.276169
At2g26080	-0.0045584	0.630152	0.276407	0.666865	-0.021176	0.337017	0.132777	0.212653	0.0438961	-0.0450648	2.05954	0.634801	0.317819	-0.0517231	-0.225957	0.283137
At1g07135	-0.555127	-0.54287	-0.3945	0.114556	2.04602	0.523846	1.16262	0.649825	-0.0842967	0.935214	-0.141057	0.371293	0.652963	-0.532878	0.582688	0.306068
At1g77030	0.321381	-0.0954775	0.331109	-0.890145	0.15079	-1.17692	-0.539815	0.900838	0.199143	0.0931957	-0.773128	0.234168	0.75891	0.185263	0.879483	0.0248314
At2g36120	0.0873719	0.937122	0.305434	0.495652	0.334837	1.00357	-0.00303985	-0.168559	0.911455	1.02058	1.35899	1.27195	1.27996	1.19485	0.473397	0.398998
At2g37830	-1.44647	-0.785019	-0.428096	-1.1081	-0.519164	0.626511	-1.51439	-0.803437	0.258576	0.000416225	-0.251419	-0.852506	0.871387	-0.428862	1.29951	-0.510012
At3g04640	0.182368	-0.25579	-0.131758	0.658967	0.953117	0.722283	0.988488	0.668193	-0.061422	1.2104	0.671405	0.762373	0.803694	-0.595809	0.467864	-0.139488
At3g46240	0.17942	-0.76681	-0.102827	0.391773	-0.481806	0.047085	-0.10147	0.0342883	0.0408169	-0.107359	-0.101382	-0.384221	-0.0757726	-1.12215	-0.246162	-0.417619
At4g15460	-0.331502	-0.677733	-0.406755	-0.502107	-0.520539	-1.29644	-0.629625	-1.08821	0.00242184	0.257732	-0.598973	-1.00401	-0.726013	-0.405353	-0.309421	0.183159
At4g38710	-0.800881	0.747833	-0.105235	-0.142993	0.808704	0.378173	-0.239418	1.04603	-0.203409	-0.0884755	0.0398375	0.537201	-0.367589	-0.248151	0.018433	0.0375145
At2g05520	-0.5169	-0.274833	-1.24091	-0.272634	-0.44311	-0.572392	-0.0298202	-0.897423	0.602299	0.158573	-0.22972	-0.482227	-0.405765	0.229518	0.802269	0.0410959
At4g16240	-0.287195	-0.532021	0.227892	-1.53683	-0.128862	0.393228	0.722859	-0.520558	-0.0262485	-2.06412	-0.127823	-0.0320657	0.772384	-0.410484	-0.790577	0.569488
At5g07510	0.02327	-0.0287599	0.371266	0.23613	-0.362697	-0.325168	0.461801	-0.152383	-0.394144	0.467662	-1.20891	0.571798	-0.559572	-0.179397	0.0941871	0.288659
At2g21660	-1.48776	1.47188	0.136234	-2.53181	0.294403	-1.73606	-1.41522	1.1627	-0.775704	-1.53568	0.671202	-0.831311	1.71005	0.506532	-0.906176	-1.66209
At1g18630	-0.588802	1.12729	0.696466	0.482007	-0.667498	0.578059	-0.238506	-0.0198818	0.875861	0.848657	-0.796944	0.672188	1.08892	0.592909	0.861125	0.597052
At2g41260	2.0289	0.357232	1.60162	1.19604	2.39703	1.49381	1.75706	0.898697	-0.371679	0.118281	-0.662165	-0.1665	1.11502	-0.343871	1.66445	-0.152483
At3g01180	0.10132	0.464571	0.237271	1.39693	0.212408	1.1579	0.10475	0.0269519	0.16857	-0.231182	-0.359663	0.569328	0.126649	-0.181847	0.287994	-0.0627461
At3g18660	0.870181	-0.0587655	0.464636	-0.235795	0.49237	-0.573201	-0.215306	-0.595671	1.28915	0.0208836	1.35252	0.838032	-0.301711	-0.549511	0.0278626	-0.498983
At4g09020	-0.339566	-0.655811	-0.215122	-0.737021	-0.308198	-0.1619	0.115749	-0.236647	-0.429454	-0.30947	-0.00715144	1.39997	-0.438275	-0.530572	-0.305581	0.0777956
At1g26560	0.239041	0.459217	0.614087	0.851749	0.832725	0.0705575	0.0620465	0.441434	0.126445	0.0147399	0.906241	-0.736739	1.10785	0.264677	0.576304	0.125733
At2g44480	0.578147	0.324347	0.736366	-0.134978	0.553899	1.00869	0.49911	-0.181131	0.112579	0.856532	0.392569	-0.0946777	0.805111	-0.280488	0.256248	0.210243
At3g18080	0.560571	-0.29332	0.532746	-0.614853	0.577011	-0.358357	0.631697	-0.177702	-0.721233	1.01669	-0.527796	1.09913	0.103339	-0.0211865	0.467315	-0.109932
At4g21760	-0.645739	1.09237	1.359	0.998638	0.161684	0.295343	NA	0.937677	0.325644	0.754553	-0.434696	1.37029	NA	1.08745	NA	0.304447
At4g27830	-0.818495	0.99078	0.046288	1.35176	0.0591345	0.604543	-0.14478	-0.171425	0.0124142	0.354191	0.531531	0.774608	-0.222738	0.0667838	0.334535	0.830891
At5g25980	-0.169991	0.216628	-0.421581	0.276264	0.198718	-0.0158994	0.285793	0.306094	-1.53728	-0.934018	-0.973128	-0.701586	-0.25449	-1.12276	-0.536415	-0.0589366
At5g28510	1.85779	0.835024	1.35862	0.775789	2.36676	1.23837	0.876775	0.682341	0.260343	-0.124112	0.174407	1.2408	1.27814	-0.0888623	1.10746	-0.33639
At5g36890	0.854708	0.327338	0.790115	0.676724	1.75527	0.691101	0.948654	0.141627	0.107922	0.191063	0.212331	-0.0712302	0.187436	-0.189596	0.469569	-0.00714647
At1g66270	0.332064	1.16566	0.852028	1.2274	-0.862967	1.40866	0.190657	0.00680469	1.17084	NA	-0.347591	1.36434	-0.24167	-0.274469	0.645309	0.464647
At1g52400	1.92011	1.59785	1.21548	1.22449	2.45173	1.43837	2.10087	0.872344	-0.14557	-0.0342726	0.177481	1.48934	0.920081	-0.0660379	1.18236	0.191048
At5g26000	-0.160725	0.938646	-0.784316	0.484358	-0.154611	0.0214457	0.572142	1.34263	-1.62539	-0.527865	-0.618886	0.0799887	-0.366062	-0.614667	-0.595274	0.0810479
At2g32290	1.80447	1.5297	0.74244	1.0839	0.56078	0.679838	-0.784435	0.85256	0.237414	0.363165	0.312773	0.494814	0.268633	1.69655	-0.55222	0.640776
At4g00490	-0.591522	0.578069	-0.288632	0.945683	-0.707254	0.557284	0.0832539	0.945502	-0.147277	-0.232136	1.34164	0.0921601	0.288531	0.147945	-0.171174	0.526144
At4g17090	0.0824956	0.475343	0.892533	0.777378	0.168553	0.226122	0.309158	0.0957576	0.0213892	0.406924	1.22689	1.26311	0.673725	0.0568631	0.519591	-0.0575594
At1g18650	-0.454791	-0.272938	-0.296038	-0.289413	-0.706954	-0.686427	-0.034889	-0.219616	0.626266	-0.5772	1.14349	-0.57708	-0.953385	0.00376516	-0.522961	0.032011
At1g64760	0.101338	0.080327	0.345894	-1.33271	-1.00394	0.292601	1.49382	-0.297484	0.17336	-0.0201321	-1.28909	0.653173	0.194499	0.193578	0.603596	0.104854
At2g27500	0.490282	-0.72839	-0.114306	0.303737	0.819542	0.159395	0.825415	0.798096	0.150744	1.19683	0.252349	0.262773	0.236361	-0.0921432	0.12266	-0.34978
At3g13560	-0.686974	0.299833	-0.0128619	0.606226	-0.332519	0.0644199	0.64462	1.28325	-0.37595	-0.537134	0.266095	0.0508515	-0.808596	0.288493	-0.610822	0.0605876
At3g57260	-0.0573174	0.243646	0.916487	0.419864	1.22853	0.410765	0.256259	-0.239712	1.32719	1.12621	2.73144	2.06067	1.32362	0.749274	1.05436	0.244025
At3g58100	0.462339	-0.564832	-0.701327	-0.466456	-0.624243	0.294301	0.310471	0.291553	-1.16236	-1.29355	0.427095	0.36223	-0.860555	0.769366	-0.554698	0.0640692
At4g16260	0.0516244	0.518981	0.542204	-0.382387	0.178662	-0.542299	-0.0204728	0.80846	0.990619	1.63089	0.816451	1.98586	0.384117	0.0624601	0.0624302	-0.82083
At5g35740	-0.01455	-0.221554	-0.122071	0.176013	-0.660656	-1.12655	0.480375	0.518643	0.504783	-0.0257576	-0.655006	0.169341	0.47986	-0.000717056	-0.338397	0.305603
At5g42100	-0.525036	0.164899	-0.378175	-0.536713	-0.155043	-0.246891	-0.00383631	-0.303643	0.082268	-0.0787938	1.0318	0.58854	0.220432	-0.0172916	0.383838	-0.105883
At5g55180	1.98434	-0.447484	0.622375	0.447588	0.726089	0.493507	-0.181911	-0.433553	0.522888	-0.076972	-0.573539	0.110686	2.37342	0.148267	1.95095	-0.16975
At5g58090	0.255803	-0.527527	-0.0676625	-0.411618	0.51109	-0.336124	-0.418623	0.198969	0.0494505	0.01649	-1.03504	0.337776	-0.180978	-0.824753	-0.510919	-0.0674146
At5g61130	0.0189082	0.294627	-1.00179	0.172031	-0.813154	0.359597	-0.81316	-0.198803	-1.30293	-0.311296	-2.42077	-1.21325	-0.815306	-0.255574	-0.337804	-0.296367
At5g64790	1.05073	-0.986391	0.947045	-0.473415	1.06531	-0.131067	0.0860551	0.100898	0.100665	0.856704	-0.665979	0.191936	1.10418	-0.233862	-0.633829	-0.313248
At3g61810	0.990844	0.611275	1.53551	0.156438	0.334031	-0.28598	0.256558	1.33906	-0.204289	0.442143	-0.419833	-0.382322	0.311059	-0.0472382	0.165397	0.00604365
At1g02360	-0.377671	0.478009	-0.444321	-0.537265	1.00697	-0.58646	-0.335932	0.194787	1.27249	0.546463	0.0999806	-0.661484	0.409117	0.0636724	-0.016792	-0.134677
At2g43570	0.983612	-0.93434	1.14512	0.260777	0.869913	1.04064	0.697207	0.345611	1.29558	0.661613	2.06221	2.0056	0.689599	0.239909	1.82336	-0.0377861
At2g43620	0.170937	0.335958	0.0940577	-0.740377	0.578182	-0.381283	0.0415347	-0.601723	0.39737	-0.36275	0.253856	-0.194634	1.80124	0.60745	1.98087	-0.967221
At1g02640	-0.750583	-1.26286	-1.74721	-0.412694	-0.87907	-0.306677	-0.696913	-0.377778	-0.657181	NA	-0.804729	-0.812816	-0.459867	-1.15499	-1.51252	-0.62291
At5g49360	-1.38577	-2.38214	-1.13349	-1.37756	-0.813509	-1.00022	-1.14291	-0.946924	0.922361	0.226329	-1.8187	-0.379188	-0.374884	-0.131575	-0.558793	-0.0665345
At1g12240	1.11954	0.637313	0.256603	0.951125	1.69916	1.28765	1.04319	0.203761	0.147821	-0.834493	-0.972918	-0.430662	0.774094	-0.0193557	0.657648	0.165704
At1g62660	1.12711	0.939461	0.602515	1.28493	1.72395	0.702859	0.787593	0.479011	0.460093	-0.233309	0.0178057	-0.758924	0.942742	0.156646	0.83123	0.0748486
At3g13790	0.879552	-0.130634	-0.102553	-0.200147	0.586269	0.30763	0.0305369	-0.827116	0.849061	0.402502	-1.39727	-1.26326	1.72863	0.567307	1.27496	0.0186658
At3g13750	-0.93023	-1.91672	-1.48517	-1.19963	-1.13235	-0.734532	-1.16201	-2.09021	-0.0362225	0.10652	-2.52739	-0.88571	0.979423	-0.993138	-0.347075	-0.0398248
At3g52840	-0.441181	-0.885147	-0.371128	-1.01182	-0.188715	-0.721517	-0.530317	-0.842005	-0.41321	0.387413	-0.39743	0.0557697	-0.232728	-0.437811	-0.14305	-0.281157
At4g26140	-0.648497	-1.31831	-0.252722	-0.809414	0.0165391	-0.337797	-0.352413	-0.776432	0.597611	0.912794	-0.150331	-2.24594	-0.379838	-0.397256	0.145332	0.0230599
At5g56870	-1.4888	-3.06665	-0.938791	-1.04397	-1.80783	-0.737859	-0.65506	-0.693797	0.909102	0.469417	-2.13742	-1.75368	-0.0205531	-0.280442	-0.57438	0.451659
At5g63810	0.246559	-1.74077	0.569841	-0.884721	-1.09972	-1.54756	-0.367795	-0.79657	-0.648649	0.17177	-2.73338	-0.339985	-0.33977	-0.816536	-0.502295	-0.538054
At4g01970	-0.905407	0.260267	-0.0401877	-0.424521	0.398542	-0.664606	0.0299106	-0.0684337	0.470089	-0.482105	1.05373	0.512871	0.803391	-0.198863	-0.336506	-0.110774
At5g20250	-0.400793	-3.23898	-0.581451	-2.05644	-0.33534	-1.54522	-0.76563	-2.00306	0.751135	0.476074	-0.444704	-0.441714	-0.00192046	-1.44463	-0.248839	-0.886697
At5g66150	2.16581	0.242413	1.01077	-0.35562	2.57881	0.20668	-0.0723009	0.264618	1.17727	0.245239	1.96405	0.62349	0.520537	-0.207023	0.620966	0.54971
At5g67540	-0.196306	0.339178	0.534729	0.146942	0.465749	-0.0681758	0.515865	0.146366	-0.61778	0.251609	1.2785	0.105362	-0.0336707	-0.101265	0.193227	-0.114552
At5g64860	-0.186284	-0.866465	-0.274425	-1.01938	0.45632	-0.963051	0.366939	-0.810507	-0.995476	-0.269008	-1.69914	0.176571	-0.34	-0.105233	-0.299743	-0.111156
At5g07830	0.273007	-0.597479	0.22355	0.870051	0.509153	0.675492	0.334603	-0.108237	0.612382	0.922921	1.72157	1.86775	0.267099	0.0895559	0.872274	-0.134725
At2g44550	0.474429	-1.50241	-0.00574286	-0.577762	-0.418312	-0.453726	-0.27172	-0.0729172	-0.909023	-0.811369	-1.49178	-0.101821	0.160946	-0.23307	0.165244	0.0956616
At1g70710	1.1656	0.339885	0.337869	-0.0109388	-0.452308	0.0114722	0.229909	0.503031	-0.322611	0.021657	0.565287	0.383893	0.101913	0.342106	0.0613679	-0.397489
At5g61540	0.593324	-0.306863	0.589445	0.299545	0.447446	-0.335143	0.0385502	0.88098	1.1035	0.324436	-0.380478	-0.07112	-0.103786	0.102317	0.545541	-0.176709
At1g22370	-0.208026	-1.23454	-0.463329	-0.943506	-2.0222	0.263412	-0.146503	-0.55327	0.290981	0.323541	0.0595834	-0.160999	-0.322889	0.299853	0.0149357	0.337762
At1g22400	-0.119769	-0.201426	0.446998	-0.403751	-0.182154	-1.14664	0.111771	-0.39191	0.0921376	0.352045	-0.883229	0.0331386	-0.20561	-0.240668	-0.0808744	-0.154475
At1g30530	2.29658	0.362744	1.15372	1.33011	1.54488	0.294163	0.675166	0.956926	-0.057332	-0.597886	1.54389	-0.405692	1.07487	-0.0883006	0.678138	-0.158442
At1g64920	1.19723	0.892356	0.597856	1.31626	1.75114	0.341703	1.26374	0.40167	-1.10327	-0.498436	0.0175103	0.453247	0.512154	-0.114127	0.922422	0.14306
At2g16890	-0.669162	-0.982883	-0.443737	-0.595006	-0.681533	-0.649079	-0.325545	-1.16411	0.113335	0.269408	-1.11837	-0.413999	-0.456013	-0.187737	-0.077799	-0.0362491
At2g18570	0.0443117	0.0351701	-0.437945	-0.946	0.417372	-0.957124	0.143777	-0.00354806	-0.441879	-1.5022	0.415111	-1.05173	0.268177	-0.258617	0.576713	0.0954323
At2g22930	1.07011	0.699029	0.828093	0.406402	1.11884	1.27734	0.631093	0.719422	-0.578293	-0.418545	0.844826	-0.0114351	0.22956	0.175359	0.306051	0.0373231
At2g30140	1.7602	0.27763	0.283752	0.721333	0.284233	-0.44143	0.656172	0.188497	0.958363	-0.000549953	1.17199	1.12699	1.11194	0.492944	0.646249	0.186002
At2g36770	-0.0851714	-0.674301	0.199735	0.704689	0.32017	0.776334	-0.593369	0.108102	0.616663	1.7355	0.957494	0.27568	0.658536	-0.163471	1.09388	0.0662086
At2g43840	-0.805938	-0.0872832	-0.533662	-0.724892	-0.637993	0.0768644	-0.333908	-0.223669	0.404451	0.180911	-1.02831	-0.321743	-0.469569	-0.129239	0.0638031	0.330837
At4g27560	1.65029	1.02656	0.907502	1.00917	2.03822	1.18062	1.65638	0.409158	-1.43759	-0.481246	0.258088	0.743954	0.733802	-0.195999	1.12559	0.123377
At5g17030	0.639933	0.816414	0.296158	1.23399	0.00680164	0.540512	0.630737	0.571852	0.228897	-0.0517524	-0.615873	0.757119	-0.194397	0.658941	0.090863	0.28591
At5g17050	-0.603358	-0.182181	-0.0319139	-0.0634102	-0.4752	-0.35378	0.00535161	-0.176451	-0.585786	-0.376164	-0.12079	0.255448	-1.07194	-0.0831454	-1.05681	-0.013294
At5g59580	-0.249907	-0.319408	-0.246828	-1.25742	0.371006	-0.0677345	0.311206	-0.0758077	0.718685	0.0173749	0.932097	-1.34867	0.221411	0.576782	0.214566	0.340159
At1g73160	-1.05242	-0.219123	-0.276681	-1.12779	0.00751489	1.04694	-0.38414	-0.383417	-1.20193	-1.02196	0.304128	-0.105746	-0.334606	-0.822496	-0.703779	NA
At1g75420	-0.277573	0.448804	-0.462629	-0.2034	-1.30564	1.05581	0.389119	-0.564374	0.124052	0.0778923	-0.337771	-0.292601	-0.479857	-0.121862	0.498529	0.252573
At2g24630	0.119125	0.623264	0.00521962	1.36063	0.0661308	0.388924	0.696721	-0.0119034	-0.312725	-0.449888	-0.388238	-0.312253	-0.655649	0.000452894	-0.605384	-0.28193
At2g35650	-0.314215	0.577127	-0.010157	-0.374082	-1.13388	-0.535452	0.121686	-0.72509	-0.201754	-0.0140516	0.749298	0.0840792	-0.643552	0.437298	-0.0773771	0.160197
At5g03760	-0.0870478	0.592971	0.672111	0.814465	0.936169	0.650372	1.22757	0.463712	-0.29803	-0.420472	-0.220605	0.328164	0.39088	0.129555	0.698096	0.420965
At2g18700	0.830032	-0.528716	0.676301	-0.790963	-0.21948	-0.532076	-0.513508	-0.824073	-0.361307	0.693935	-1.84824	-0.543319	-0.648321	0.572512	-0.171066	0.285355
At1g27600	0.208329	-0.19294	0.22485	-0.0512808	1.11606	0.462422	0.804867	-0.327224	0.049956	0.0229254	-0.530254	-0.270928	0.170809	-0.156877	0.446442	0.169232
At4g26250	NA	1.35993	1.52906	2.63347	1.90511	1.00615	0.0199216	1.43291	-0.336345	0.547543	-0.644178	-0.223075	0.898668	0.154713	1.45214	0.34808
At5g54690	0.77619	1.21426	0.140219	1.48859	0.921345	1.4185	0.52748	1.15053	-0.333137	-0.794876	1.61244	0.619975	1.07868	0.68585	0.445895	0.00710778
At2g32090	-0.966061	-0.420367	-0.285608	-0.619847	-0.797376	-0.243044	-0.304645	-0.292476	-0.771431	-0.0317961	-0.734432	0.0477565	0.699919	-0.100247	-1.09624	0.234947
At1g53580	0.107898	0.0927296	0.407509	0.044775	0.477245	0.04995	0.435887	-0.252181	0.132728	0.245319	-1.35519	-0.218055	0.25792	0.216005	0.394327	0.0436932
At1g44350	1.36099	0.946401	0.724947	1.18643	1.51161	0.39927	1.08789	0.255334	-0.507252	-0.188806	-1.30613	-0.802689	0.900636	-0.596066	0.96673	-0.587951
At5g13200	0.162354	0.198339	0.184478	0.33178	1.53527	1.01883	1.05483	0.754722	-0.139246	0.466315	-0.554061	0.441771	-0.0959957	0.485465	0.590469	1.02958
At5g57960	-0.437618	0.139109	-0.199065	0.636086	-0.0853573	-0.250801	-0.0375732	0.26874	0.433921	0.42469	1.03567	-0.0596764	0.162325	0.254916	-0.0968813	-0.0143444
At3g05310	-0.862408	0.445586	0.0635871	-0.339663	0.281072	-0.0656067	-0.254291	1.02292	-0.0992692	0.180479	0.278476	-0.352222	-0.255956	0.345747	0.190713	0.816623
At3g09900	0.0818617	-0.157082	0.174512	0.225809	-0.957187	0.380274	-0.567765	-0.152652	0.104134	0.204397	-1.86233	0.0174494	-0.310239	-0.137998	0.216714	-0.530947
At5g45750	-0.0723624	-0.23426	0.242215	-0.605561	0.500533	0.012966	0.983546	0.196238	-0.0391954	0.38066	-1.1664	0.358288	-0.208153	-0.777099	0.401954	-0.157525
At1g32750	-0.513196	-0.834249	-0.14649	-0.62961	-1.15048	-1.01951	-0.0982145	-1.07563	0.0863443	0.159456	-0.499168	0.490894	-0.4725	-0.584423	-0.0696188	-0.388124
At2g41250	1.01902	0.893984	0.0509766	1.26483	0.475907	-0.105862	-0.209879	0.494108	-0.604923	-0.991985	0.103849	0.604116	-0.433723	0.00985747	0.00437668	0.19742
At3g27870	0.334311	0.0897216	0.364026	0.388882	0.0440756	0.338901	0.419597	0.0484071	-0.322294	0.00505067	1.03534	0.663314	-0.274314	0.0795371	0.137405	0.231355
At5g02230	-0.0281842	1.7532	0.0623098	1.05567	1.07621	0.849657	-0.883759	0.931249	-0.524002	0.484233	2.03074	0.514428	-0.798505	-0.152277	0.138363	0.678704
At5g59480	0.392674	1.16915	-0.171123	1.45208	0.515187	0.643099	0.623328	0.649101	-0.768021	-0.82726	0.465482	-0.339445	0.274783	0.406323	0.450337	-0.238083
At3g62040	2.88675	1.12761	-0.330434	1.35643	1.38256	0.424942	-0.36699	0.540911	0.00145898	0.348124	-1.20703	-0.635517	0.17117	0.047839	0.873456	-0.404855
At2g35460	0.243915	-0.0825097	0.0890463	0.0510575	1.28614	1.42721	1.01474	1.19344	0.357168	0.453554	-0.386124	-0.0539222	0.776295	0.0771013	0.96768	0.0426777
At2g35970	0.212014	0.162459	-0.0239405	1.00063	0.0522196	0.420865	0.270078	0.185952	-0.380272	-0.0872169	0.107342	-0.209262	0.403335	0.786099	0.0523776	0.488037
At3g11660	0.197369	-0.297529	-0.0410588	-0.292892	0.370168	-0.550888	-0.0939935	-0.27658	0.266777	0.0758332	1.10817	1.39411	0.186373	-0.102579	0.307692	0.166102
At1g52150	1.04049	-0.13058	1.90316	-0.710808	1.20106	-0.373354	0.554552	-0.0346097	0.0374015	-0.111051	-0.135403	-0.874097	-0.022472	0.105722	0.842539	-0.453654
At5g56000	0.970021	0.808519	0.160546	-0.657219	0.556773	1.15514	0.458529	-0.317596	0.114324	-1.6635	1.70975	-0.431058	0.846876	0.444775	0.47906	0.0194486
At5g56030	0.398157	0.529291	-0.448319	1.03479	0.950834	0.997157	0.407043	1.12028	0.149439	-0.4923	2.20572	-0.480563	1.33477	-0.036695	0.596213	0.37696
At4g21870	-0.733696	-1.22558	0.069489	-0.57474	-0.642273	-0.96735	-0.635331	-0.579073	0.333907	0.279359	-0.125758	-0.508299	-0.285512	-0.0758584	-0.0515589	0.302767
At5g59720	-0.888673	-0.0436345	-0.28084	-0.66261	-0.773111	-1.22319	0.0609443	-0.414065	-0.306421	-0.0764045	-0.574053	0.12314	-0.358069	0.0267437	-0.305007	0.0512074
At5g02500	-0.587191	-0.406785	-0.486819	-0.0952502	0.226491	1.61211	-1.62045	-0.0250374	-0.141197	0.970288	1.48194	0.0223703	0.458571	-0.194439	0.732958	-0.133144
At3g09440	1.78242	1.5522	0.76089	1.26134	1.84033	1.81624	0.616375	1.11697	-0.301355	-0.768403	2.08859	-0.413154	1.32729	0.54245	0.866898	-0.038334
At3g12580	-0.0259107	0.106478	0.144566	0.769364	0.62369	0.98914	0.103204	0.377452	0.283704	0.0209918	1.62156	0.146792	0.498393	-0.101653	0.536982	0.0729453
At4g16660	1.30247	0.620678	0.781918	0.648579	0.581204	0.641211	1.1441	0.4633	0.627426	0.53396	1.57107	1.41018	1.03684	-0.067992	0.00203701	0.0576844
At5g56010	0.408507	0.508266	0.171677	1.10761	0.136324	0.340248	0.314643	0.595134	-0.011059	-0.643266	2.12728	0.559087	-0.126848	-0.255801	0.796331	0.0776279
At3g22830	-0.473505	0.192913	0.657833	0.965239	0.896322	-0.151023	1.01909	-0.546809	0.587832	1.25882	-0.918708	0.407036	0.184718	0.168555	-0.0756266	-0.563617
At3g24520	1.18409	0.278506	0.815856	-0.199352	0.0774857	0.402099	-0.268148	-0.17335	0.147592	0.267888	-1.21624	0.255388	-0.120706	-0.123464	0.132242	0.314114
At5g45710	0.663728	0.940874	-0.2734	0.0372024	-0.342947	-0.272911	0.0975955	1.04317	0.049204	0.0811073	-0.587221	-0.754397	-0.454092	0.77782	0.147105	0.00775468
At1g51090	0.316899	0.918206	0.292677	0.665034	0.342192	0.284697	0.931779	0.311804	-0.824967	1.25862	-0.267887	0.808376	0.486046	1.2522	0.874413	-0.280907
At1g63950	2.05198	0.95898	1.79373	0.738517	3.19462	2.31779	1.90695	0.62852	-0.194478	-0.812957	-0.896716	0.0633873	0.896427	-0.310773	1.31011	-0.199469
At5g48290	0.00306202	-1.15393	-0.926869	0.179002	-0.0603923	-0.0880471	-0.00249484	-0.110747	0.751818	-0.851143	0.00435692	-1.34525	-1.4095	-0.406613	-0.217092	-0.360654
At5g52760	-0.271595	-0.081768	0.707898	-0.066791	1.45397	0.806234	1.33499	0.67552	0.357586	0.761014	0.977856	0.976808	0.0611768	-0.218805	0.892296	0.339128
At5g14900	-1.08067	NA	0.612227	NA	NA	NA	NA	NA	-1.4392	-0.910751	-1.09741	0.963914	NA	1.4232	-0.286562	NA
At1g03750	1.03237	-0.575061	-0.198519	-0.33068	NA	-0.679564	-0.00878943	0.127201	-0.482472	-0.699205	-1.21851	-0.327074	-0.0150283	-0.187722	0.569415	-1.05626
At2g26670	-0.167398	-0.346695	-0.373719	-1.00822	-0.438264	0.0179672	-0.576389	-0.248964	-0.501835	0.162609	-0.0917955	0.186647	-0.770649	-0.178916	-0.367372	-0.280439
At3g04720	0.360107	-0.204847	-0.421524	-0.0755684	0.488164	-0.597925	-0.742121	-0.616613	0.391031	2.50207	-0.525971	2.61736	0.708906	-0.346984	0.601144	0.34834
At1g79820	1.48823	1.23539	1.14935	1.34342	2.30435	1.37905	1.26497	-0.0473503	0.0517329	-0.437867	0.881363	0.0527935	0.327655	0.174974	1.08253	0.410379
At5g26340	0.666967	-0.564119	0.387807	0.436406	0.555533	0.241011	0.395637	-0.761786	0.0489015	1.40785	-0.0679924	1.42396	-0.0344887	0.506919	0.954254	0.545782
At5g61520	-0.34891	1.18092	-0.325636	0.19343	-0.42762	0.427695	-0.450152	-0.131467	-0.0866157	-0.62901	0.497703	0.298762	-0.155957	0.402305	-0.10509	0.149669
At1g22150	-0.487513	-0.154988	-0.374245	-0.00754559	-1.04079	0.413691	0.45947	-0.039888	0.0441451	-0.175711	-0.0841141	0.0261946	-0.053243	-0.471801	-0.331238	0.492728
At3g45060	0.891433	0.29306	1.17883	-0.0737022	0.717979	0.162068	-0.205084	0.728158	-0.0153674	-0.498513	-0.693858	-0.0507277	1.2828	-1.07951	0.923546	1.86469
At3g56900	-0.219926	0.109272	-0.71291	0.0851427	-0.0654021	-0.09423	0.231392	-0.139331	0.317282	-1.25369	0.0832298	-1.1093	0.402716	-0.333931	0.126056	0.160686
At2g17820	0.0645465	0.194185	0.0193954	0.870522	-0.611582	1.12031	0.159305	-0.401187	-0.289713	1.28414	0.711768	0.386232	0.825482	0.387383	-0.365038	0.19292
At3g44750	1.04057	0.378779	-0.341563	0.451749	-0.118896	0.183753	0.372576	0.617715	0.574951	-0.270795	1.3014	-0.131676	-0.401652	-0.135229	-0.110815	0.00313737
At2g18050	-0.571816	-0.806334	-0.431559	-0.143855	-0.204481	-0.442551	-0.67972	-1.00005	0.511884	-0.0534958	-0.92614	-0.550141	-1.30067	0.0308684	0.224817	0.61714
At5g27670	-0.360972	0.0331071	-0.569038	-0.0536264	-0.0211017	0.172376	0.521206	0.0237589	-0.685015	-0.300416	-1.00718	-0.499326	-0.390512	-0.381209	-0.276855	-0.0442491
At5g02570	-0.343873	0.383638	0.0766859	-1.43232	0.516367	0.377889	0.887426	-0.362787	-1.39865	0.269829	0.0360367	-1.06238	0.22264	0.550478	-1.95079	0.310426
At4g32980	0.00264462	0.717016	0.0939318	0.459093	-0.317522	0.266118	-0.33581	-0.0182118	-0.39853	-0.0844677	1.09648	0.242567	0.438558	0.447093	0.146135	0.340859
At1g17920	-0.980063	-1.22294	-0.254949	-0.658551	0.167058	0.717335	0.967465	-0.0441229	0.137399	-0.150684	-0.685296	-0.199805	0.431472	-0.765501	-0.155644	-0.264052
At1g62360	-0.937496	-0.0122092	0.209755	-0.873326	-1.04409	0.477596	0.746202	0.619852	-1.32964	-0.022756	-0.681301	0.53568	-0.338627	0.834415	-0.557809	-0.0412579
At2g46680	1.09394	-0.317125	0.797354	0.720892	0.818447	1.24747	-0.267987	1.29257	0.0206283	0.260267	0.2917	0.540046	0.345307	1.34301	1.49164	1.17318
At4g17460	-1.84921	-1.02276	-2.45428	-1.32596	-1.70819	-0.345882	-0.877918	0.0198821	-0.130715	0.414391	-0.0667113	-0.31093	0.18185	-0.509379	-0.782035	-0.066394
At5g06710	-0.312017	-0.209965	-0.280844	-0.183251	-1.04113	0.587453	-0.759441	0.28952	-0.102041	0.0898686	-0.557862	-0.00619956	-0.28248	0.986297	0.116905	1.05747
At4g37790	-0.425139	0.56698	-0.298815	-0.157474	-0.298706	0.895184	-1.1645	-0.391255	-0.645936	-0.307509	-0.721553	-0.488661	-0.435434	0.0379132	0.261712	-0.17357
At4g16780	-0.336235	-1.08577	-0.521513	-0.837819	0.0982192	-0.720575	-0.00118164	-0.124952	-0.246031	1.01049	-0.602162	0.0155699	-0.40852	0.393896	-0.536276	0.162408
At2g27990	1.12868	0.262939	0.698669	1.05691	1.46564	1.06946	1.0101	0.88998	-0.587547	-0.0543978	-0.353549	0.0236329	0.81048	-0.345025	0.694497	-0.46401
At2g35940	1.14225	-0.110031	0.538409	1.30792	0.806184	0.567376	0.529379	0.686979	0.292571	-0.0128331	1.0443	0.598458	0.34092	0.346611	0.96453	0.609687
At4g17710	-0.541299	0.425929	-0.576319	-3.13146	1.19206	0.720076	-0.0646301	NA	1.31604	0.393405	-0.032081	NA	-1.54893	0.885305	-0.421674	0.0140242
At4g26920	-0.0946467	0.0561049	-0.283077	0.506052	NA	0.0910649	0.62599	-0.481615	0.353091	0.0858924	-0.92535	-0.16237	-0.133346	1.38996	1.32697	-0.763937
At5g54080	0.264504	-0.834822	0.325006	-0.238773	0.527758	-0.106318	-0.282652	-0.0868012	-0.282873	-0.0165667	-1.14726	-0.457144	-0.184858	0.353146	0.10638	-0.11674
At5g15450	-0.209946	0.829633	0.348533	0.523145	-0.65408	0.126595	-0.490598	0.262048	0.242836	0.0675896	1.36353	0.568684	0.337638	0.644305	-0.340088	0.146744
At5g63420	-0.187255	-1.64034	-0.150968	-0.739511	0.174532	-0.880675	0.189063	-1.16013	0.581385	0.00236937	0.303602	0.670289	0.497777	-1.44744	-0.677358	-1.1927
At1g52510	-0.158628	0.261702	0.221931	0.00197157	-0.093633	-0.241027	-0.100225	0.106582	-0.786889	0.111596	-1.13824	-0.115645	-0.376302	0.112136	-0.0882349	0.287025
At1g52750	4.30441	-0.308411	0.336021	-1.12601	0.793411	0.339031	-0.705689	-1.6569	0.871219	-0.284449	-0.199841	-1.08326	-1.50051	-0.873436	-0.999611	-0.785724
At1g73480	0.406329	1.21357	0.459868	1.84382	0.552917	1.61593	0.044257	0.854654	-1.07725	0.989217	-0.224498	0.921601	-0.404512	0.8881	1.21867	-0.200143
At1g78210	1.08607	0.319239	0.490172	0.0587841	2.00765	0.619648	0.252091	-0.171573	0.146653	0.0232933	0.299635	0.175106	0.424519	0.387642	0.416596	-0.283013
At2g18360	0.274076	0.377525	-0.243209	1.20208	-0.406258	0.183988	-1.08554	-0.420722	0.680228	0.836471	0.961992	-1.22361	-0.372725	0.621771	-0.726768	-0.418401
At2g39400	-0.158664	-1.00753	-0.430351	-0.455085	0.100636	0.187155	-0.453823	-0.938498	-0.622649	1.19842	-1.25811	0.417481	-0.469671	0.120147	0.108323	0.215497
At3g09690	1.00952	0.801513	-0.118382	0.498207	2.09137	3.38835	0.546152	-0.0767009	-0.106072	0.351804	0.132987	0.574422	1.70889	1.29474	0.678399	-0.500146
At3g24420	-0.203308	-0.967179	0.100166	-0.665568	-0.0376382	-1.58353	-0.380381	-0.745686	-0.210208	-1.15985	-0.751252	-1.50335	0.359831	-0.568948	0.791259	-0.056425
At4g10030	-0.419072	-0.309092	-0.305708	-0.513878	0.0785807	-0.594887	-0.459203	-0.615654	-0.512968	-0.286623	0.0301892	-0.695152	-1.21804	0.115318	-0.888415	-0.0419795
At4g24140	-1.73562	0.4696	0.10106	-0.758358	0.475175	NA	-0.14814	0.569547	0.202743	NA	-0.365102	-0.0784551	NA	0.546028	0.0468844	-1.15544
At5g09430	0.487454	-0.067164	0.424772	0.367776	0.449549	0.670576	0.958949	0.524136	0.240033	0.211528	-0.277972	0.332217	-0.121211	1.41362	-0.812092	1.01353
At5g11650	0.349234	0.888628	0.340193	1.00419	0.604613	0.508926	1.04796	0.598454	-0.882914	0.870643	-0.803177	-0.167617	0.222507	-0.0585065	1.20341	0.494741
At5g16120	-0.506869	-0.120529	-0.372906	-0.11439	-0.294795	0.0582303	0.183154	0.0954629	-0.104748	0.00549593	-1.04526	-0.49788	-0.560528	-0.25556	0.18994	0.432179
At3g13800	0.314532	0.153788	-0.123312	0.0441207	-0.773513	0.168936	0.0342064	-0.0958308	1.62148	0.136208	0.54546	0.135367	0.622897	-0.373577	-0.487578	-0.111855
At4g15440	1.70045	1.9727	0.747038	2.46536	1.96534	0.888969	1.14013	0.838595	-0.0991393	-1.22654	0.984238	-0.724211	1.18907	0.44455	1.22	-0.136317
At5g07850	-0.278278	-0.150672	0.510271	0.159338	0.652784	0.367817	-0.451548	1.06035	0.561621	0.275492	0.6139	-0.325229	0.321133	0.159829	-0.523219	0.154057
At2g19070	0.898893	-0.331161	0.11533	-0.342801	0.888395	-0.339504	0.132155	-0.356196	0.827553	0.548919	0.0624504	-0.0600308	0.693187	-0.632275	0.258835	1.13678
At1g36370	-0.40286	1.73046	0.571959	2.49508	0.370571	1.40443	0.397251	0.955822	0.119316	0.48106	0.658214	1.28312	-0.210336	1.2051	0.419496	1.31854
At4g03540	-0.276402	0.0127525	-0.0492472	0.102853	-0.22662	0.0951063	-0.1473	-0.53067	-0.151431	0.269222	-1.04656	-0.76393	-0.567409	-0.390474	-0.065724	-0.152521
At1g01660	0.503742	0.285841	-0.123183	-0.463348	-0.171168	-0.176903	0.840148	1.06862	0.75432	0.0727754	-0.0320902	0.711683	-0.520002	0.0221754	0.0116551	0.879851
At1g01810	-0.731959	-0.650293	-0.693397	-1.15766	-1.13926	-0.200898	-0.205995	-0.360021	-0.366857	-0.394815	-0.825565	-0.276513	-1.09007	0.112787	0.091339	-0.538536
At1g03120	2.03261	-0.205366	1.11821	-0.294797	0.706214	-0.733582	0.475754	-0.46676	0.46305	0.224077	2.02625	0.150837	0.48646	-0.570403	-0.114619	-0.190106
At1g06420	-1.06449	0.218183	1.20005	-0.635127	-0.403071	0.254465	-0.144167	1.3369	0.151176	-0.328072	-0.343436	-0.412443	0.301773	-0.249176	-0.236	-0.946
At1g07473	1.74088	-0.297264	1.38939	0.0410874	1.24689	0.538594	1.00731	-0.0900965	0.213322	0.600094	0.318581	0.344655	0.269194	-0.00295222	-0.199894	-0.262218
At1g08270	-0.188894	-0.654391	-0.27012	-0.0194706	-0.0130358	-1.02485	0.235669	0.00813712	0.0768575	0.353692	0.47832	-0.0642497	-0.230297	-0.293817	0.336694	-0.0682949
At1g08300	-0.281331	0.19279	-1.24268	-0.33925	-0.362633	0.04396	0.874811	-1.44495	0.40284	NA	0.386695	0.0246776	0.269377	-0.547662	-1.02035	0.198774
At1g08790	-0.218899	-0.928207	-0.0231444	-0.416002	0.0930084	-0.538716	0.100471	-0.670154	1.17256	-0.894908	0.57065	-1.5763	0.535125	-1.06249	-0.493006	-0.330718
At1g09930	1.5279	2.0335	1.65362	2.28822	1.54691	1.72867	1.74185	1.51499	-0.223564	-0.480168	0.125162	-0.000759168	1.16132	0.0173488	1.13822	0.240988
At1g10800	-1.32186	-1.13568	-0.404505	-0.430378	-0.409559	-0.440602	-0.433529	-0.59601	0.76932	0.259704	-1.77395	-0.593465	-0.185916	-0.0485247	0.541487	0.339824
At1g14250	1.58466	0.958117	1.40717	0.945462	0.713507	0.943579	1.19716	1.04194	0.457947	-0.238252	0.688572	0.150245	0.904331	-0.355038	0.432343	0.196127
At1g15770	1.0061	0.164788	0.771311	0.17132	0.907471	-0.4475	0.146462	-0.027353	-0.508511	1.69277	1.39059	1.35873	0.183075	0.518297	0.162386	-0.254792
At1g16730	0.100863	0.795466	-0.120005	1.33334	0.891504	0.964271	0.499487	0.932353	0.709503	-0.0925504	0.780816	0.803744	0.350371	0.134773	0.253828	0.823935
At1g17665	3.93583	0.784802	0.905441	-0.572809	-0.726069	-0.19214	1.11004	0.0444101	-0.768679	0.0486651	-0.545857	0.299314	-0.99936	-0.123022	0.0111979	NA
At1g17940	0.840407	-0.10799	0.295974	0.0189077	1.23499	0.503223	-0.112876	0.357764	0.125137	-0.753815	0.718552	0.0357057	-0.110822	-0.455702	1.08907	-0.747773
At1g18050	0.185187	0.228575	-1.12051	-0.555529	-1.18617	0.0574271	0.112868	-0.149598	-0.286186	0.0188077	-0.0209245	-0.197647	-0.0194205	-0.321366	-0.663146	0.163554
At1g18290	-0.325518	-0.108306	0.0504458	-0.788905	0.339394	-0.150791	0.0829923	0.0552856	-1.52212	0.106498	-1.16218	-0.183791	0.0897946	0.650198	0.718739	-0.189497
At1g22110	0.502258	0.185705	0.498854	0.027644	1.14419	1.1203	1.25135	1.49445	0.0943686	0.979997	-0.376261	-0.515338	0.272395	-0.295617	0.619187	0.157877
At1g24480	0.0482548	-0.220263	-0.827565	-0.147972	-0.675908	-0.244734	-0.025158	0.0779439	-0.489569	-0.0408832	-1.4366	-0.0700099	-0.490548	0.581636	0.219517	-0.288579
At1g26840	-0.630317	-0.116648	-0.292041	-1.00452	-0.615519	-0.63499	-0.084907	-0.386772	-0.284663	-0.45919	-0.00484027	-0.272403	-0.210336	0.775714	-0.248909	-0.0440942
At1g30590	-1.05909	0.405443	-0.0475196	-0.246331	-1.10206	-0.385482	-0.15165	-0.397072	-0.561737	-0.588727	-0.263762	0.0826482	0.260723	-0.679616	-0.231403	0.208041
At1g31290	-0.622583	0.39036	-0.147443	0.745111	-1.17143	0.114256	0.48316	-0.178993	-0.0302088	-0.542384	0.503728	-0.387249	-0.306326	-0.00119405	-0.337041	0.210714
At1g32290	-1.31707	-0.391577	-0.348029	-1.26378	-0.0717009	0.333489	0.5031	-0.586281	-1.42915	-0.808572	-0.155286	0.272998	0.0753413	-0.226748	0.341863	0.460829
At1g34400	-0.806637	0.573366	-0.385238	-0.851136	-0.486025	-0.335179	0.00653074	-0.42088	1.18592	-0.270057	0.0742807	-0.234623	0.41202	0.0101031	-0.13819	-0.131037
At1g34440	0.0111407	0.262532	0.259913	0.211922	0.0355657	0.388951	-1.14221	0.0609296	-0.894702	-0.444904	1.30281	-0.112801	0.566653	0.897316	0.903397	0.289531
At1g34550	0.601418	0.280908	0.498587	0.341497	-0.331714	-0.120566	-0.00461937	-0.106415	0.145777	-0.251471	1.31035	0.8735	0.213246	0.358969	-0.0332538	-0.148609
At1g35410	-0.29936	-0.408088	0.101377	0.0423992	-1.06515	-0.822182	-0.655593	0.473879	-0.956706	0.114292	1.41783	-0.362117	0.0399309	0.46111	-0.0143289	-0.441694
At1g37000	-0.550638	0.87339	-0.0524747	-0.3598	0.162257	0.31163	0.0190077	0.160821	0.00821364	-1.18807	-0.413449	-1.32466	-0.274681	-0.0613607	-0.638483	0.0776631
At1g41910	2.62623	0.461542	1.16129	-0.597773	0.519551	0.319236	0.629257	-0.00766381	-0.249049	1.02463	-0.489245	1.21482	-0.122399	1.02098	-0.154592	-0.0662926
At1g48780	-1.40946	-0.185915	0.0322089	-1.58028	-1.22747	0.285373	-0.317866	-0.122045	0.0191126	0.276958	0.37436	-0.546645	-0.810623	0.105941	-0.220534	-0.0866936
At1g48870	0.501874	0.304293	0.407548	-0.302375	0.950424	0.343927	1.09164	1.15358	0.355004	0.297968	-0.0481716	0.862929	0.363172	-0.0605108	0.301811	0.242113
At1g50930	0.455171	0.293239	-1.07388	1.2165	0.946658	0.357063	0.579717	0.242337	0.406543	0.0765836	0.495244	-0.533461	-0.266947	-0.404517	-0.99516	-0.0918246
At1g51250	-0.115223	-0.555534	-1.13691	-0.389838	-1.39445	-1.56166	-0.760262	-0.837642	0.399164	0.00869614	-0.241144	-0.632877	-0.526482	-0.467939	-0.689787	-0.470451
At1g51420	-0.621168	0.251088	-0.219961	0.0741908	-0.53874	0.77567	-0.107992	0.139822	0.827184	0.00159578	1.33873	1.31807	0.728499	0.0401636	0.430107	0.0310416
At1g52270	-1.07473	-0.519408	0.186001	-0.0868688	1.12965	-1.3836	-0.273851	-0.550034	-1.54561	-0.491421	-1.04766	-0.256524	-0.498632	0.41285	0.171371	1.13207
At1g55230	-0.941499	0.150741	0.0216324	-0.0125405	-1.14668	-1.12354	0.718175	0.589483	-1.15474	-0.114879	0.912147	NA	-0.0674351	0.427341	-0.357421	-0.0711834
At1g60190	0.554844	0.526569	0.272193	1.00506	1.05382	2.63478	0.24508	0.668304	0.396734	1.93864	-0.103123	0.781816	0.762878	0.873297	1.75039	0.255258
At1g61255	0.996239	0.0733888	0.490614	-0.246641	-0.59211	0.261385	-0.655559	-0.486253	-0.793796	-0.393138	-1.59215	-0.0435896	-0.136574	0.834524	0.375245	0.313151
At1g62460	1.03973	0.936489	0.417363	0.921386	2.57323	0.832028	1.03598	0.431105	0.985459	0.567284	0.296594	1.04467	0.929178	1.1073	1.54454	0.101338
At1g66060	-0.0797009	0.159443	NA	-0.48187	0.0565337	0.197049	NA	0.47773	-1.11823	1.16399	0.89071	1.12768	NA	0.692801	-0.226086	-0.354224
At1g67020	0.372663	0.947659	0.297034	1.05471	0.258242	1.06522	0.0294252	0.909273	1.54164	-0.677534	1.29198	0.463809	0.776842	0.414647	1.00287	0.409894
At1g67180	-0.203889	0.115266	0.512864	-0.129287	-0.156004	-0.840805	0.412973	-0.406999	-0.585406	0.11778	-1.27589	-0.642901	-0.00626477	-0.402451	-0.219101	-0.0581308
At1g68350	-0.721802	0.426426	0.889427	0.75778	1.07866	1.04909	0.382512	-1.20668	-0.0545646	-0.26738	NA	-0.207625	0.775714	0.816415	NA	-0.261862
At1g68630	2.4453	0.463689	-0.896296	-0.997524	0.301554	0.552233	-0.288961	0.295074	0.214985	1.07369	0.552224	1.17436	-1.41248	0.720243	0.667493	1.06005
At1g70800	0.555559	0.413724	-0.0155557	-0.0171814	1.54155	0.155293	0.925295	-0.0286195	0.476909	0.588383	-0.63294	1.34814	0.181317	0.158521	1.77101	0.157497
At1g71740	0.562712	0.988994	3.72566	-2.73275	0.100192	0.781012	-0.458368	-1.732	-0.130396	0.215568	0.196552	-1.06223	1.83005	0.732901	-0.113748	0.0263529
At1g77160	-0.312429	0.215991	0.029098	0.0492433	-0.778486	-1.03554	0.214502	-0.252138	-0.830003	-0.846457	-1.36893	-0.601334	-0.996889	-0.770985	-1.02114	0.914686
At1g77250	0.35455	0.539897	0.111822	0.0188617	0.194826	-0.27079	1.87641	0.862993	-0.983059	0.961597	0.867853	-0.0787792	1.43315	0.451008	-1.41386	0.316222
At1g78640	-0.629315	-0.206307	0.0241602	-0.14562	-1.27506	-0.0885754	-0.020486	1.04052	-0.154915	0.977441	-0.15557	-0.272921	-0.410419	0.255483	-0.112744	-0.455959
At2g01410	-0.559965	-0.963677	-0.543805	-0.787471	-1.16908	-0.2479	-0.434194	-1.48611	-0.505058	0.161664	-0.315707	0.197254	-0.286187	-0.351623	-0.118779	-0.239511
At2g01920	-0.612347	0.495601	-0.736301	0.585195	-0.197803	-0.0330182	-0.642658	-0.0862241	0.59635	1.15047	-0.264825	0.999167	-0.422687	0.549067	0.0551147	0.131648
At2g03250	0.519618	0.334753	1.14425	1.55774	1.06708	0.691788	0.693288	0.00504102	0.154744	0.046247	-0.0177217	0.231147	0.0626535	0.433383	0.961549	0.0843246
At2g04220	1.23329	-1.56844	-1.32553	-0.822158	-0.687559	-0.209421	-0.411265	0.144603	0.0901678	0.277081	-1.24391	-0.434248	-0.937489	0.342998	0.771714	0.30033
At2g05410	0.811227	0.828098	0.984579	0.582903	1.14291	0.709191	0.459203	1.62733	-1.1875	-0.00436563	0.952685	-0.219653	2.2471	1.02327	-0.362949	0.276631
At2g09840	0.274741	-0.215067	0.0346629	0.340313	-0.231838	-0.454891	0.0737262	-0.372894	-1.0107	0.455237	-0.624373	1.25141	-0.716161	-0.249865	0.00937783	-0.0320843
At2g09970	0.45558	0.800353	0.052359	0.936058	1.55072	0.618989	0.0576048	0.41883	0.413003	-0.124957	1.00888	-0.196085	0.0618638	0.11707	0.135857	0.764979
At2g10380	-0.132893	-0.0583134	0.0230051	0.327451	0.285367	0.282206	0.205416	0.124263	0.480534	0.785486	0.973009	1.81789	0.491789	0.0543538	-0.0463816	-0.04811
At2g12910	-0.397709	-0.397735	-0.0406478	-0.132063	-0.656761	-0.318531	-0.280889	-0.123263	-1.21623	-0.973127	-1.03757	-0.851055	-1.16942	-0.40945	-1.41165	0.265754
At2g14000	0.952758	-0.231126	-0.0388388	-0.185584	-1.38779	0.102102	0.962451	1.03401	-0.279203	-0.26114	0.565809	-1.39806	0.344478	-0.547716	1.12344	0.8249
At2g14410	1.35367	0.378992	1.00183	0.518087	1.98566	-0.0375168	1.24726	0.135911	0.0201581	-0.213292	-0.377272	0.274158	0.740194	-0.300321	0.729639	0.187827
At2g14630	0.772643	0.314852	0.333555	0.0256556	2.37855	-0.496704	-0.248161	-0.306705	-0.252672	0.237459	-1.1109	-1.50402	0.119003	-0.0374017	-0.223892	-0.0778527
At2g15360	-0.639787	-0.39263	0.847673	0.0434177	0.468925	1.8995	0.877778	-0.0571053	0.98079	1.57868	0.00544689	0.903178	0.323959	-0.0940012	-0.0103215	-1.52451
At2g15710	2.20604	0.0844175	2.96011	-0.279206	1.08187	0.073036	-0.012161	0.958073	0.112866	-0.300153	1.01333	-0.227224	1.08397	-0.989419	0.643453	0.534635
At2g16050	0.19983	-0.842134	-0.673472	-1.12769	-0.331761	-1.15944	-0.598416	-1.14482	0.262803	-0.142926	0.600857	-0.229183	-0.76583	-0.841305	-0.649131	-0.428048
At2g17930	1.43725	0.485067	0.37327	0.500668	0.0853511	0.012045	0.620801	-0.757953	0.292405	0.491945	0.474673	1.1543	0.22792	-0.452508	0.558351	-0.309231
At2g19200	-0.141343	-0.868026	-0.843643	0.258689	1.04592	0.289641	1.15728	0.0684579	0.558807	0.172605	-0.783579	-1.54415	-2.00813	0.184567	-0.565216	-0.388906
At2g19250	NA	0.0517927	1.04646	-0.647228	1.42037	0.515149	-0.870827	1.72271	-0.187449	-0.572678	1.27041	-0.285009	-0.457088	-0.215796	0.184457	0.294783
At2g20620	0.404586	0.561236	0.0586351	0.458522	0.498318	0.533882	-0.0685857	0.209758	1.14962	0.652676	1.78635	1.01505	0.371079	0.625369	-0.0186631	0.0494532
At2g22790	-0.0371601	-0.276653	0.803776	0.204298	-0.745662	-0.244584	1.07978	-0.288093	-0.373478	0.0719801	1.54203	-1.17557	0.526793	0.265842	0.381489	-0.396156
At2g26270	1.60637	0.853841	1.70724	1.19691	2.27417	1.48437	1.45722	0.59522	-0.153307	-0.268936	0.726089	-0.0718967	1.44445	-0.558422	1.88622	0.018155
At2g26400	NA	0.514921	0.490424	NA	NA	NA	NA	1.28577	0.349809	NA	1.60791	0.505526	1.44728	-0.41836	-0.355752	-1.6942
At2g27650	0.491649	-0.294645	1.19773	-0.244381	0.281559	-0.849927	-0.0944186	-0.330198	-0.106123	0.346688	-1.00499	-0.380634	-0.609079	-0.422365	-0.533277	-0.474541
At2g27840	-0.0468574	1.09199	-0.464111	1.24331	-0.715946	0.524519	0.216178	1.06566	0.683611	-0.431036	-0.0574333	0.618729	0.40212	-0.450277	-0.324717	0.514655
At2g28480	0.814984	0.241205	-0.517914	-0.989671	-0.588729	-0.570418	1.01072	-1.00812	0.121408	0.151523	-1.5385	-0.83293	-0.292321	0.129265	-0.100082	0.428535
At2g29640	0.606951	0.752867	0.114189	0.68426	1.32843	0.253965	0.527745	0.545338	0.101494	-0.190548	0.230432	-0.0460638	0.651231	0.038093	0.73912	0.194952
At2g30690	0.747815	0.655148	1.12343	0.29296	1.25516	0.91672	0.718811	0.719094	1.7753	0.486358	1.20467	1.29489	0.366446	0.0727005	1.67187	0.934598
At2g31600	-0.374624	0.608601	-0.447492	0.345999	0.167964	-0.17219	-1.12653	0.0343431	1.03472	0.345753	0.840448	1.12662	0.244804	-0.775615	-0.0781951	-0.347336
At2g32200	0.36892	0.0581153	0.048722	-0.106187	1.10131	0.770265	0.663939	0.396358	0.227023	1.03042	-0.131491	1.17244	1.50163	0.133801	1.16506	0.663655
At2g32490	0.0900325	0.401864	0.115281	0.0904039	-0.272464	0.442182	0.707841	0.488474	-0.684099	0.22716	-1.0804	-0.230483	0.67235	-0.453118	-0.596329	-0.0896556
At2g33130	-0.09748	0.467952	-0.512931	0.241249	-0.23185	0.2588	-0.0536914	-0.562098	0.164845	-0.314448	-0.28856	-1.04028	-0.608601	0.21305	-0.475529	-0.0234836
At2g33350	1.03724	-0.0970995	2.18918	-0.109622	0.130412	-0.273138	0.329307	-0.492625	0.242172	0.421528	-0.412255	0.268078	0.258304	0.309801	0.292813	0.366592
At2g35140	-0.577694	-0.357064	-0.244076	-1.3717	-2.04088	-0.226598	0.661557	-1.12548	-0.518799	-0.461131	0.101488	-0.0785934	-0.786316	0.0472409	0.00166961	-0.642955
At2g36040	0.178307	NA	-0.293612	-0.154519	NA	-0.0196125	0.0679716	-0.414054	0.166337	NA	0.446896	NA	1.28265	0.969346	0.022662	0.00550774
At2g36550	1.57541	1.02318	0.145169	1.42315	0.773176	1.03451	0.820566	0.900503	0.488973	0.376139	0.974964	0.117021	0.473924	0.487908	0.863014	-0.26297
At2g40480	1.0254	0.624954	0.407246	0.455444	1.7704	0.582688	0.689431	-0.0867586	-0.163374	-0.171857	0.00890536	0.53874	0.279654	-0.0380942	0.625107	0.0245558
At2g42820	NA	0.606827	0.782642	NA	-1.80403	-1.59357	0.199466	NA	0.464	NA	0.0762875	-1.13278	0.307438	1.67298	-0.841187	0.11967
At2g43450	0.931568	0.497658	0.761287	0.391996	1.40194	0.650541	0.977807	0.00118392	-0.270136	0.0160261	-0.547922	-0.00387673	0.615355	-0.115497	1.03363	-0.300233
At2g45130	-0.305896	0.317458	-0.190296	-0.0815245	0.332434	1.58919	-0.0511901	-0.048385	-0.160507	0.00459577	-0.342783	-0.194068	-0.299073	-0.0807989	-0.15386	0.167095
At2g46380	0.61074	0.665681	0.225401	0.285355	1.01203	0.0575546	0.838868	0.256372	0.0408081	-0.0610521	0.146692	-0.000401588	0.315155	-0.176739	0.680319	-0.0244991
At3g01960	0.0892501	-0.55079	-0.721024	0.566581	0.213075	0.36541	-0.413835	0.637076	NA	0.0752172	0.7014	-1.6382	0.0158134	0.15171	-0.633083	0.418578
At3g02370	0.17532	-0.480385	-0.146237	0.262206	-1.04518	-0.803715	-0.200257	-0.467744	-0.276611	0.326351	-1.15862	0.356804	0.255667	0.0710112	0.291942	-0.547522
At3g05300	-0.405452	-0.461338	-0.15799	-0.151003	0.111418	-0.227952	0.0329577	0.199731	-0.55173	0.386925	-1.16854	-0.26602	-0.124065	-0.373842	0.508989	0.255874
At3g06520	-0.455882	-0.122085	-0.330569	-0.215708	-0.929381	-0.601119	0.134846	-0.0214027	-1.64056	-0.752767	-0.736666	-0.500592	-0.985616	-0.388376	-1.20314	0.323192
At3g08880	-0.311381	0.210041	-0.495939	-0.943275	-0.775078	0.19453	0.174856	-0.416468	-0.169137	0.548574	-1.48215	0.0433521	0.267191	-0.281081	0.478241	-0.505403
At3g09950	-1.50725	-0.858038	-0.697637	-1.48419	-1.71044	-0.349157	-0.874804	-1.6607	-0.489285	-0.296062	-1.14447	-0.121859	-1.03492	-0.703238	-0.363504	-0.862253
At3g10750	0.11173	0.00166112	0.973191	-0.155639	1.30844	0.609025	0.0339042	-0.122408	-0.291975	-0.291338	-0.0598001	-0.536014	-0.289274	-0.236332	0.483922	-0.060814
At3g11310	1.67093	1.19945	-0.0051517	0.790293	-0.283504	0.0938381	-0.879279	-0.248141	0.791572	-0.356366	1.04362	-0.540019	0.146423	0.0665082	-0.385554	0.0346678
At3g14910	-1.28153	-0.00193013	-0.393107	0.00412588	-0.244432	-0.0481825	0.184952	1.07012	0.0717295	-0.069123	0.888541	0.166218	-0.0172426	0.0475598	-0.182203	-0.0706746
At3g15340	-0.722385	0.76118	-0.14351	-0.438498	-0.136457	-0.589511	0.0133864	0.355195	-0.193026	-0.888433	0.0964854	0.618736	-0.505528	0.838502	-0.0390614	1.59369
At3g15355	-0.143482	-0.770819	-0.115923	-0.217624	-0.553896	0.450612	0.654459	-0.451909	0.632809	-0.319292	-0.0984312	0.0932361	-0.667906	-0.137155	-0.070041	1.38592
At3g15960	1.84034	0.603144	1.96698	0.967731	2.07815	1.45642	0.914005	-0.0575403	-0.219474	-0.239986	0.49934	0.501501	0.352988	0.435095	0.832566	0.303731
At3g16820	-0.222674	NA	0.129402	-1.14257	-0.424503	NA	-1.34047	NA	-0.555903	-0.060196	NA	0.20268	0.735778	-0.509363	-0.45397	NA
At3g18300	0.0819542	0.406527	0.392844	0.267409	-0.119839	0.470715	-0.2957	1.48354	0.0475422	-0.510328	0.7717	-0.165923	1.15143	0.0942659	1.08953	-1.39296
At3g19350	-0.694983	0.722696	0.0046782	0.575239	-0.124554	0.0852709	-0.17869	-0.121405	-1.59896	-0.132874	NA	-0.690383	-1.27668	2.20111	0.988004	0.521547
At3g19850	-0.023505	-1.22725	-0.45468	-1.46581	-0.443387	-1.411	-0.279824	-0.636648	0.163949	-0.433478	0.0185539	-0.212561	-0.36118	-0.341689	-0.358847	0.0302965
At3g21030	-1.12543	-0.342675	-0.498803	0.00114169	-0.715762	0.688554	-0.201479	0.0631553	-1.48498	-0.466135	0.596615	0.588789	0.810505	-1.16303	-0.715839	-0.528573
At3g21050	0.212918	-0.662492	0.539231	-0.0523963	0.6024	-0.0380223	0.51856	0.185925	-0.69865	0.495491	0.611332	-0.349159	-0.398936	1.0546	0.031136	0.826198
At3g22940	1.0227	0.451803	0.226759	-0.129451	NA	0.469848	0.909314	-0.511272	0.0759332	-0.223084	-1.18066	1.73355	1.05449	0.369991	-0.515292	0.442221
At3g24280	-0.524456	-0.280562	-0.146646	-0.970975	-0.0664097	1.68884	-0.109417	0.247507	-0.0360647	0.104974	0.543069	0.189012	0.432602	-0.175456	-1.1006	0.713788
At3g26800	-1.74497	0.382578	0.672109	-0.0246157	-0.812386	-0.294548	0.555737	1.29602	-0.0599825	0.698883	0.151383	-0.934316	0.490407	-0.28342	0.399792	-0.169953
At3g28230	0.122863	0.881333	-0.229586	1.06793	NA	0.0339128	-0.264994	0.22955	-0.625942	0.251274	-0.317191	0.145187	0.619616	-0.102737	-1.00722	-0.3634
At3g28280	-0.383135	NA	NA	-0.494509	-0.168866	-0.838505	NA	-1.75558	-1.23859	-0.0465479	1.2755	0.758409	-1.7397	0.300934	NA	NA
At3g28370	0.344001	-1.89006	-0.436641	-0.366893	0.354286	-0.737594	-0.120396	-0.160979	-0.990245	-0.32819	-1.29932	-0.268618	-1.46279	0.130436	-0.296135	-0.487006
At3g30580	-1.17207	-0.360789	-0.301682	-0.332464	0.838966	-0.324095	-0.111813	-0.354889	-0.108333	-1.04791	0.2499	0.311581	-0.00501428	0.270351	0.770863	-0.722991
At3g31930	1.17235	-0.563693	0.823098	-0.221668	0.624818	0.45152	0.18193	-0.180575	-0.00110482	-0.377292	-1.42186	0.105134	-0.289892	0.415734	-0.11953	-0.0897798
At3g42110	-0.393771	-0.566435	-0.742828	-0.578887	0.250715	0.244308	0.00761638	0.231874	-0.275044	0.130099	-1.10012	-0.963896	0.0426038	0.00211283	0.387922	-0.303814
At3g42270	0.116916	0.0937374	0.218649	0.692401	0.471419	1.06782	0.037107	0.940045	0.884856	0.88979	1.46291	1.20153	0.278741	0.512225	0.458026	0.601891
At3g42310	-0.395741	-0.597312	-0.0441182	0.175278	-0.396598	-0.600435	-0.113113	-0.455089	-0.515966	-1.82596	-1.22723	0.274935	-0.220827	-0.315632	-0.0292401	-0.00639739
At3g42380	-0.560341	-1.28796	-0.0476005	-0.152428	-0.264256	-1.01446	0.249564	-0.0847223	-0.968253	-0.634184	-0.709338	-0.0844805	-1.47468	-0.613767	-1.4843	0.56113
At3g42810	2.85286	1.98335	0.970688	2.01463	0.935671	2.57057	0.154725	0.176888	0.918521	0.528183	0.364551	0.0646707	0.962174	0.0908233	1.27032	0.0656689
At3g42910	0.45677	-0.0636806	1.55947	-0.0160016	-0.259791	-0.228136	1.43236	0.110691	-0.0187263	0.708202	NA	-0.249635	0.671454	-0.362516	0.489952	0.309513
At3g43650	0.0144151	0.25803	0.00423156	0.523856	0.0258788	-0.0812284	-0.416768	-0.345226	0.257907	0.312346	-1.02531	-0.469584	1.10268	0.397438	0.351264	0.111527
At3g43940	0.419004	1.762	0.474454	0.561766	0.463964	0.920061	-0.708911	0.610555	1.45368	-0.173348	0.169494	0.661446	-0.204242	1.21067	-0.0603254	-0.771271
At3g43950	-1.00488	0.763781	-0.341135	0.588421	-0.405903	1.07267	-0.291813	-0.00101278	1.10031	0.443575	0.901194	0.681261	-0.544429	0.238921	0.320109	1.16617
At3g44230	-0.533666	0.669585	2.60214	0.956076	0.326563	1.25913	-0.40591	0.719179	0.154071	0.723893	-0.0450844	0.0421531	-0.383893	0.29458	0.361443	0.689418
At3g45370	0.22655	0.498762	-0.141665	0.121058	-0.150768	0.490578	0.5037	-0.230317	-0.0133409	0.130291	1.12631	1.12744	0.583178	0.473152	-0.0869692	0.183175
At3g45470	0.0858948	-0.37681	-0.477789	0.0540462	-0.0812609	0.364569	-0.337441	0.586365	-0.301224	-0.111253	-1.13935	-0.551996	-0.200492	0.165161	0.0811401	-0.203321
At3g46150	-0.122645	0.71025	0.149215	-0.915896	1.62929	0.982967	1.33505	0.193306	0.662917	0.856624	-1.51896	0.254491	0.505754	-0.766429	1.81893	-0.452253
At3g46880	-0.468606	-0.130724	-0.370816	-0.0175743	-0.499837	-0.255199	-1.14754	-0.296899	0.200566	0.564418	-0.467789	-1.67388	-0.0824731	0.579908	0.413982	0.226208
At3g47140	0.545524	-0.710599	-0.235656	0.0106417	-0.0641509	-0.350146	-0.185588	-0.408549	-0.835153	1.02706	-0.0177082	-0.40688	0.783456	0.048296	0.77419	0.292023
At3g49330	-0.536405	-0.386324	0.739378	1.37233	0.0294777	0.564473	-0.316988	0.10912	-1.15039	-0.00578531	NA	-0.267375	0.978868	0.693737	1.54816	0.0144233
At3g49460	0.30858	0.176451	-0.297544	0.288963	0.0998311	0.622409	0.0179554	-0.105827	0.856874	-0.115925	1.66033	1.11834	0.519316	0.875467	-0.0513244	0.223274
At3g49480	NA	-1.03957	NA	0.0107389	NA	-0.0836502	-0.655192	NA	-0.647192	-0.951449	-1.22673	1.1676	0.572969	0.112052	0.828909	NA
At3g49820	0.448971	0.124473	0.335035	0.422808	-0.036414	-1.48575	0.170259	-0.0354165	0.985718	1.08447	-1.09708	1.2213	0.470957	-0.224547	0.489817	0.17524
At3g50460	-0.926508	-0.464097	0.0141727	0.208756	-0.560183	-0.372331	0.809861	1.23901	0.793642	0.193732	-0.233714	0.0961312	1.2173	0.232415	-0.121271	0.901715
At3g52550	2.17941	1.37466	0.923068	0.63821	1.72325	3.14413	0.270367	0.481588	0.338081	0.581712	-0.249932	0.0129376	1.23869	0.44671	0.164475	0.353759
At3g54070	-0.093188	0.613914	-1.23677	0.160726	-0.0226626	-0.21972	-0.506554	0.280697	-0.0568777	-0.112638	0.135825	-0.744549	0.142765	-0.343455	0.874114	-0.111168
At3g54310	0.413304	0.442231	-0.432896	-1.19944	-0.57243	-0.877435	-0.297993	0.737003	-0.238187	0.384682	-0.862841	-0.17897	-0.298755	-0.400907	-1.53512	0.0577662
At3g54550	0.151747	-0.0959711	-0.0563463	0.0323804	1.38832	1.81479	0.833095	0.645916	0.394569	0.0765132	-0.718079	0.150966	0.105316	-0.396439	0.38201	1.67439
At3g55660	0.828296	0.286288	-0.202492	-0.239598	-1.21318	-0.56678	0.333826	-0.497485	0.186514	-0.18076	-0.344258	0.25473	-0.609713	0.451342	-0.401259	0.177971
At3g57130	0.376505	0.693301	0.307086	0.595558	0.501081	0.147138	0.520645	-0.338362	0.221346	-0.259723	-0.305962	-1.01782	-0.816041	-0.199137	-0.0440674	-0.216671
At3g58340	-1.25738	-0.0491826	-0.469318	-0.424882	-0.247924	-0.0113095	0.426878	1.34278	-0.394196	-0.490525	-1.3934	0.0939945	0.100103	0.00222089	-2.08936	0.469906
At3g60170	2.0227	0.736498	2.04421	1.38815	2.172	1.41984	1.2076	0.306849	0.374177	-0.437077	0.865922	0.635735	0.226601	0.428978	0.89507	0.234083
At3g60870	-0.212368	0.468755	0.100339	0.0293951	-0.993607	1.34352	0.321666	0.489937	0.358345	0.195286	0.0756031	0.00165329	0.0353121	-0.324448	0.0747794	-0.659465
At3g61780	1.18192	0.182537	0.516735	0.447126	0.864536	-0.156566	0.400258	-0.26745	-1.29653	-0.928216	0.348348	-0.516671	0.570795	-0.984006	-0.82962	-0.284807
At3g62510	0.349637	0.318151	1.76059	-0.0395703	1.02845	-0.785802	0.413559	-0.0974515	-0.190399	-0.329665	0.581906	-0.168453	-0.348629	0.0300674	0.283719	0.154181
At3g63430	-0.895765	-0.332259	-1.38018	0.243875	-1.61789	0.301963	-0.254957	0.383178	-0.620308	-0.212898	-0.0987175	-0.354083	0.619465	-1.40229	-0.220957	0.516489
At4g00640	0.288166	0.0720168	0.144953	0.478973	-0.0845716	1.12471	-1.18573	-0.317411	0.00413469	1.03425	-0.267717	0.0952389	-0.17983	0.18937	0.246918	-0.0378737
At4g02810	-0.41996	0.199635	-0.260429	-0.941433	-1.01958	0.738544	0.112165	-0.541972	0.311012	0.489656	-0.716486	-0.041965	0.321452	0.169832	-0.470968	-0.263024
At4g03440	-1.00664	NA	0.32332	0.142929	0.36198	0.087169	-0.234527	0.632644	-1.28016	0.432922	0.201785	0.251849	0.917067	-0.558444	-0.591639	-0.740002
At4g03470	-1.25631	0.351309	-0.824171	NA	0.323173	0.194068	NA	0.267711	NA	-1.14708	NA	0.631322	0.0702906	NA	-0.983357	NA
At4g03580	0.757207	-0.267678	0.981925	-0.0668511	0.788526	0.51197	0.00898886	-0.0826924	0.65018	0.183755	1.11804	-0.0420096	0.337704	-0.17673	-0.480695	0.153281
At4g04240	0.384567	-0.630999	0.75669	-0.0290387	-0.762849	0.168949	0.201898	0.153037	-0.78561	0.167734	-1.40982	-0.609338	-1.00046	-0.24079	-0.38285	-0.0619477
At4g04550	0.301613	0.718962	1.12565	-0.367998	-0.179264	0.531492	1.21244	-0.342311	1.25094	-0.0854103	NA	-0.427667	1.57044	1.13912	0.814801	0.579851
At4g04900	-0.516331	-0.217694	-0.47314	0.13348	-0.784905	-0.587601	-1.03117	-0.127915	0.0368971	-0.0227974	0.389668	-0.721918	-0.292712	-0.436523	0.552847	0.230952
At4g04980	-0.103296	0.131897	0.234453	0.159038	-0.218654	-0.327141	-0.42328	-0.0544449	-0.229244	-0.203387	1.40339	-0.25869	0.0309274	-0.245905	-0.258849	0.111008
At4g05570	-0.462508	-0.567611	0.196219	-0.0810837	0.593911	1.23784	1.17403	0.267566	0.903642	0.640359	0.563567	-0.137469	-0.343366	-0.271659	0.855515	-0.579283
At4g07740	0.062013	-0.433494	-0.347877	0.178163	-0.245043	-0.317927	-0.81878	0.0478338	-1.34606	0.227962	-1.31908	0.158382	-0.287731	-0.0175504	-0.0502299	0.722701
At4g07790	-0.0447527	-0.682892	0.0658887	-0.202549	-0.971739	-0.00951097	-0.0251698	-1.37023	1.10785	-0.389861	-0.786532	0.267746	-0.229916	0.455009	0.692291	0.339425
At4g07800	0.113232	0.224441	0.511002	-0.0223649	-0.328588	-0.679575	0.707888	0.138138	-0.500265	0.17043	-0.628915	-1.24974	0.529567	-0.57658	0.201538	-0.549636
At4g08130	3.1235	0.298031	1.51115	0.144927	2.30701	-0.0813079	1.7082	0.643077	-0.770298	-0.248911	-1.80089	-0.925682	1.09777	-0.58636	1.49019	-0.120661
At4g08600	-0.295173	-0.202557	0.11313	-1.4373	-1.10187	1.40275	0.217708	0.51556	0.0791842	-0.0412812	-0.289339	-0.292517	-0.287567	-0.194654	-0.460087	-0.423093
At4g08910	0.522482	0.351857	0.391913	1.0411	0.234008	1.1908	0.357562	-0.387847	-0.0531126	0.172829	0.619542	-0.472602	-0.369689	0.0465732	0.571785	-0.156375
At4g09480	1.08471	0.241608	1.33196	-0.211574	2.02715	0.388026	1.73296	0.51358	-0.0555671	-0.961842	-0.179297	-0.509143	1.57283	-0.0567638	1.48058	-0.109538
At4g10880	-0.563836	-0.234588	0.134495	0.0938466	-0.857648	-0.951724	0.734799	-1.20542	-0.576644	0.1784	-0.343367	-0.461157	0.790491	-1.61209	-0.460469	-0.910155
At4g12380	-0.207421	-0.412943	-0.32993	0.0240642	-0.0990362	-0.763438	0.355056	0.241265	-1.07556	-0.749005	-0.193393	-0.354793	-1.16774	-0.751716	-1.19717	-0.30449
At4g14390	0.639722	0.623988	1.13166	0.728613	-0.0856866	0.73337	0.136324	1.15373	1.33088	-0.302106	2.98609	0.357095	0.300754	0.213723	0.723403	0.299376
At4g16180	0.171121	-0.698347	-0.185985	0.723684	0.474579	-0.725403	-0.597633	-1.15193	0.0437739	0.0859381	-0.444856	0.173397	0.398042	-0.330338	0.383441	0.219428
At4g16460	1.04181	-0.478442	1.06915	0.0571509	0.752788	-0.353095	0.462906	0.023858	0.342593	0.380533	0.812952	0.587006	-0.0514211	-0.445527	0.358693	0.287129
At4g16540	-0.277158	0.585552	-0.283861	0.0732013	-0.126882	0.526534	-0.836712	0.471978	0.559817	0.82746	0.28804	1.05951	-0.321669	0.69796	0.713897	0.259655
At4g16810	0.238229	0.219615	0.696004	0.295099	0.00835432	0.0797107	0.530177	0.147357	0.627095	0.0458504	1.41493	0.163944	0.19239	-0.539523	-0.117422	0.181923
At4g18150	0.0644349	0.217442	-0.273354	1.12511	1.48668	0.122984	0.379226	0.499264	1.17418	0.102057	-1.01068	0.729246	-0.872285	0.832114	0.728496	-0.199676
At4g18720	0.0290733	-0.196684	-0.235942	-0.392327	-0.549974	-0.170921	-0.373257	-0.611632	-0.585362	-0.157984	-0.638537	-0.230439	-1.01093	-0.209339	-0.0170069	-0.482327
At4g19620	0.0911625	-0.770924	-0.0240115	-0.0959605	-0.343542	-0.0529143	-0.604617	-0.523216	-0.275057	-0.952147	-1.26233	-0.904238	0.393463	0.534692	0.0464202	0.182875
At4g20190	-0.257945	-0.167351	1.027	-0.875857	-1.06147	0.92248	-0.175172	0.0389654	0.0480591	-0.0669146	-0.657234	1.12555	1.02144	-0.317709	-0.930649	-1.681
At4g20920	-1.12567	0.910288	-0.676529	1.22493	-0.0291969	0.196843	0.620055	0.302279	0.722239	-0.0653979	0.221659	-0.33927	0.343139	0.473169	0.0342544	0.350553
At4g21350	0.0957431	-0.177337	-0.536079	-0.812726	0.946669	-0.0938141	-1.34663	-0.637187	-0.760738	-0.869611	-0.1358	-0.96671	-1.0737	-0.256652	0.723653	-1.06014
At4g21920	0.366456	-0.849974	-0.674078	0.154198	0.0890004	-0.922413	0.332422	0.138105	0.207561	0.877161	-0.745487	0.309271	0.193406	0.33581	1.73832	-0.0837429
At4g22370	1.04655	0.0528554	1.16332	0.541286	1.81645	0.329336	1.10935	0.76529	0.199686	0.995086	-0.1078	0.289509	0.108669	-0.163121	1.17595	0.174832
At4g22980	0.423576	-0.158135	1.2798	-0.42653	1.52035	-0.248372	0.0113967	0.0727879	-0.0712883	0.343472	0.700011	0.0266047	-0.38021	-0.741088	0.276262	0.257103
At4g23160	-1.23476	0.322313	0.260867	0.396218	0.844925	-0.0966904	0.216553	-0.341323	1.05702	0.0395138	3.13804	0.66538	-0.275528	0.582437	0.660643	-0.497239
At4g23880	0.152365	-0.846024	-0.689498	-0.772741	-1.68289	1.1362	0.00870571	0.271969	0.637093	0.593798	-0.356416	0.523495	-0.256783	0.208027	0.752554	0.295933
At4g24860	-0.439474	-0.0616483	0.23469	0.0321083	-0.865244	-0.44543	0.670159	0.582207	-0.575282	-0.0197893	-1.1013	-0.2531	-0.173341	-0.155504	-0.203181	0.468635
At4g25860	0.737984	-0.0132323	1.03702	0.162591	0.648712	0.160747	0.542293	0.145177	0.0715884	0.439636	0.707754	0.0979299	0.573084	-0.64666	0.458842	0.263992
At4g26820	0.342112	-0.528853	0.255559	-0.261222	-0.189931	-1.01902	0.263458	-0.139971	-0.510687	-0.145956	0.110853	-0.033064	0.995006	-0.396232	-0.0950305	-0.0206534
At4g27030	-0.0474109	0.256692	-0.0793888	1.18532	-0.394379	0.625275	-0.750349	0.74411	-0.838453	-0.138248	-1.26963	-0.0627384	-0.144868	0.273615	-0.0982199	0.586438
At4g27110	0.225256	0.649414	-1.46941	NA	1.59853	1.18173	-0.216676	0.935253	NA	-1.09083	0.848569	0.140189	-0.569082	NA	0.181998	-0.352466
At4g28000	0.88424	-0.812992	0.815494	0.292446	0.807118	-0.6361	1.09441	-0.242845	-0.638176	-0.305037	0.0725598	-0.958781	-0.456503	-0.533369	0.150863	-0.0880878
At4g28820	-1.7051	-0.610534	-0.411461	-0.735555	-0.972283	-0.771954	-0.242935	-0.993393	-1.22132	-0.65331	-1.4296	-0.622008	-0.791161	-0.0377037	-0.456449	-1.36065
At4g32100	0.183015	-0.789788	-0.107054	-0.441593	0.219457	-0.548688	0.459522	0.375981	0.566075	-0.582072	1.01863	0.108568	0.148996	1.00983	0.375373	0.342538
At4g39360	-0.00282147	-0.10262	0.0306775	0.0340896	0.863481	0.20928	0.236184	0.274534	-0.633048	-1.40968	-0.230741	-1.10531	0.0502006	-0.189082	0.166866	0.230795
At5g02010	0.236699	-0.816648	0.741558	-1.11414	0.210812	0.142801	0.0787606	0.0721556	-0.0274035	0.316612	NA	-1.44609	0.360624	0.582056	-0.884553	0.545148
At5g03130	0.305172	0.650267	2.04753	0.418117	3.11308	1.18598	NA	-0.401274	-0.712081	-0.362496	0.809415	0.61161	NA	-0.425671	-1.20057	NA
At5g05510	2.72523	0.391967	0.749298	-0.33451	-0.56493	-1.53412	-0.181611	0.826988	1.07406	0.0560224	-0.23059	-0.311669	-1.30178	-0.271356	-0.0291461	0.66933
At5g06620	0.997086	1.79924	0.0335559	0.907927	1.00215	2.04361	0.451805	-0.0341793	0.588097	0.00923956	0.529097	-0.160164	0.442574	-0.0922886	-0.120886	0.221402
At5g10820	1.92155	-0.233363	0.482023	-0.204686	1.7484	-1.16698	0.322653	-0.272811	0.543452	-0.380379	-0.180543	0.148269	0.519912	0.877445	0.723604	-0.452795
At5g10880	0.386538	0.0257545	0.930842	-0.0175895	2.39881	0.460247	2.06552	0.333417	-0.233377	0.290542	0.232447	-0.322031	-0.0692184	-0.83973	-0.241204	0.121015
At5g11290	2.45396	1.4447	1.1786	1.00939	1.18292	3.18064	-0.160072	0.384901	0.112893	0.448471	1.75333	0.508978	2.1743	0.232784	-0.903082	0.134753
At5g11360	-1.25969	-0.359462	-0.633045	-0.785762	1.02001	-0.875833	0.395076	0.132897	0.58073	0.0725757	-1.04091	-0.009844	1.02703	0.668758	0.324921	-0.620027
At5g12340	0.662343	0.861273	0.469351	0.711988	0.374642	1.07646	0.701017	-0.246872	0.350109	0.0962085	-0.117283	-0.0522772	1.16631	-0.227413	1.16936	-0.257866
At5g13920	-1.00955	0.256956	0.296753	0.0927401	-1.52209	0.0770983	-0.771049	-0.661577	0.429654	-0.800767	0.850769	0.286238	-0.0477127	-0.151311	-1.06486	0.610228
At5g14560	1.16995	NA	-1.02832	0.434607	0.214344	0.2137	-0.036754	-0.201112	1.04943	NA	-1.49083	0.531292	0.800439	1.30645	-1.2251	NA
At5g15360	1.02969	0.0538087	1.17158	-0.885257	1.22576	-1.24987	-0.28686	-0.781459	0.851991	0.286803	0.1587	-0.302605	-1.1203	0.275031	0.550975	0.0393574
At5g16200	1.11979	0.293089	-0.668278	NA	0.771678	1.60051	2.2502	0.460951	-0.413834	-0.664696	NA	2.1968	1.0468	-0.122309	-0.0307648	0.760086
At5g16490	2.50618	2.45644	0.357934	1.62312	2.90659	3.54966	1.34853	0.402414	0.319084	0.152099	-0.734492	-0.180778	2.69627	1.01608	1.12592	0.243341
At5g22180	-0.143505	0.876159	-0.264045	-0.070849	-1.21778	-0.00410464	-0.911097	-0.110232	-1.62674	-0.345563	-2.79616	-0.110183	0.019564	0.497136	-0.497174	-0.291035
At5g23770	1.43906	0.231898	0.558467	-0.252207	2.03401	0.369817	0.449872	-0.0204625	0.0491426	0.174872	0.759617	-0.821563	1.5453	0.272785	1.02947	-0.0206106
At5g26800	0.536372	-0.282803	-0.433551	-0.470287	0.412975	-1.12894	0.173709	-0.358785	0.347271	-0.437484	-0.0809946	0.300596	0.473125	-0.651755	-0.491144	-0.473668
At5g27160	2.342	1.03263	NA	0.407871	1.80312	1.83934	0.955209	0.883275	-0.737009	-0.628895	0.563196	-1.09992	2.38208	1.63986	-0.451882	-0.306993
At5g35475	0.421427	0.553191	-0.197748	0.646854	0.900292	0.895426	1.43341	1.45353	-0.414318	0.944282	-0.355219	-0.17448	0.311406	-0.412737	0.597882	-0.0809955
At5g36130	1.48897	1.02327	0.840603	1.43428	1.09312	0.0683764	-1.3417	0.431097	-0.0494436	-0.165206	0.665728	-1.1176	2.30014	1.08293	1.9392	0.218264
At5g36140	0.518594	0.263922	0.837982	-0.573739	1.01808	0.873194	0.191386	0.245397	-0.631892	0.107215	0.177357	1.4166	0.953154	-0.394325	-0.954867	0.317798
At5g36970	0.754636	-0.726653	0.776639	0.236141	1.41729	1.67929	-0.269433	0.111474	0.941596	0.325746	0.390244	1.45634	0.22679	0.731365	1.26052	-0.98416
At5g37320	-1.48043	-0.738383	-0.222347	0.20023	1.24519	-0.00213427	0.484829	0.335879	-0.939828	-1.01408	0.756125	-0.140518	0.976432	-0.349707	0.76677	1.08291
At5g38310	-0.176522	-0.132586	-0.588716	0.0429039	-0.298901	0.112238	-0.684199	-0.130751	-0.672005	-0.157773	-1.15643	-0.104988	-0.574138	0.285661	-0.224076	-0.121128
At5g38700	0.0703837	-0.478074	0.147631	-0.0807062	-0.0532912	-0.341351	0.0373675	-0.00900715	-0.125457	-0.0444127	-1.52973	-0.057385	-0.47788	0.151251	-0.181288	0.161407
At5g38870	-0.0524268	0.539875	0.413224	-0.236271	0.346227	0.495269	0.140174	-1.27609	0.00638266	-0.420747	-0.0996029	-0.612108	0.534317	-0.10537	1.27512	-1.02075
At5g39240	-1.51756	0.688335	0.453694	0.313045	-0.301688	-0.303395	0.0918977	NA	-0.749772	-0.384907	-0.0679361	1.37833	0.420726	1.01014	-1.04598	-0.0308525
At5g39430	-0.4587	-0.879057	-0.363469	-0.474937	-0.496236	-0.435744	-0.070425	0.0870782	-1.49344	-0.680253	-1.1785	-0.633243	-1.51295	-0.547023	-0.851621	-0.0183168
At5g40790	0.995813	-0.480457	0.199368	0.526362	0.254176	0.348839	0.628996	-1.64133	0.509666	0.349759	-0.206507	0.0988571	0.0197197	-0.139916	0.868296	0.227163
At5g41390	-0.821017	-0.236298	0.065321	-0.638961	-0.825242	-0.560572	-1.04921	-1.38827	0.457477	0.128143	-0.347745	-0.0679911	-0.461815	0.00301815	-0.577499	-0.155085
At5g41640	-1.17509	-0.381296	-1.12984	-0.480548	-1.0855	-0.436419	-0.465845	-0.322029	0.528409	-0.302438	-0.693506	0.305861	0.12912	-0.430555	-0.175879	-0.423728
At5g41860	-0.254763	-0.481302	-0.278329	-0.0679892	-0.660809	-0.772826	0.017583	-0.550648	-0.950047	-0.158092	-1.24876	-0.669476	-0.307339	-0.0736587	-0.0105486	0.756827
At5g42880	0.657665	-0.644966	0.883543	0.437323	0.345385	1.20642	0.726397	0.677847	0.642062	-0.189657	1.71726	0.625739	1.11953	-0.211121	1.03732	0.0455159
At5g43050	-0.71876	0.00455128	-0.113453	-0.759054	0.112153	-0.0352565	-0.553955	-0.628152	-1.36233	0.0158651	-0.719617	0.131446	0.36526	0.520542	-0.399904	-0.183476
At5g44570	1.32788	0.501244	1.39664	1.57788	2.38648	1.64331	1.17064	0.288591	-0.2003	-0.138755	0.811081	0.350624	0.405043	0.425792	1.23833	0.352046
At5g45700	0.942718	-0.291233	0.122506	-0.156059	NA	0.548998	0.54966	-1.13219	-0.164866	0.2531	-0.305622	-0.426354	0.747445	-1.26914	-0.92135	-0.739855
At5g48270	-0.891314	-1.21723	-0.188413	-1.33492	-0.900359	-1.28167	0.152929	-0.639402	-0.866269	-0.212469	-0.117481	0.450003	-0.280173	0.027989	-0.809059	0.21571
At5g48280	-0.270737	-0.460448	-0.641329	-0.835364	-0.326221	-0.186579	0.026441	0.0659126	0.978115	-0.536582	-0.910446	-1.3771	-1.09569	-0.980879	-0.960078	-0.329152
At5g48310	0.00417764	0.973551	0.69593	-1.0848	-0.51875	0.360643	0.252405	0.988471	NA	-0.216316	-0.369773	-0.807576	1.18873	-0.334147	NA	-0.0862709
At5g48420	-0.8116	-1.17927	-0.408394	-0.773234	-1.34462	-0.761897	-0.978777	0.650682	0.264638	0.734139	-0.534469	-0.117217	-1.61545	-0.493747	1.87992	-0.824554
At5g49050	1.60775	-0.524081	0.384517	-0.653949	0.32029	0.541504	-0.273723	-0.255516	0.771422	0.159075	0.820687	-0.294523	0.737324	0.396174	0.325744	0.0871419
At5g49680	0.178207	0.060789	0.686434	-0.383036	-0.7587	0.326006	0.0599455	-0.11093	-0.549359	-0.118262	-1.37288	-0.779533	0.139575	0.0550536	0.870953	0.456518
At5g50470	1.06927	-0.0973822	0.519308	-0.267492	0.121779	-0.0273141	0.828052	0.72547	0.942175	-0.321632	0.102434	-0.335392	0.242936	-0.244888	1.77173	-0.0420884
At5g53260	0.616286	-0.0518437	0.299041	-0.181531	-1.24219	-0.675285	0.144573	-0.592524	-0.52418	0.182721	-0.408138	0.517386	0.0118747	-0.36546	-0.311844	0.248094
At5g53410	-0.18722	0.192858	-0.0379676	-0.186263	-1.05177	-0.195453	0.76995	1.01245	0.979025	-0.161643	NA	0.3756	0.891814	0.299982	1.05829	0.11161
At5g53740	1.91941	2.05881	1.28573	2.09647	2.4552	1.40046	1.98279	1.40281	-0.267242	-0.201351	0.109157	-0.128435	1.33069	-0.55206	1.44008	-0.0290968
At5g53960	1.58044	0.0197803	-0.805079	0.416592	0.62689	1.38275	0.641939	-0.103572	0.59015	0.297452	0.100945	0.357188	-0.0513202	-0.367373	0.578418	0.740442
At5g55110	-0.898572	0.776282	-0.516492	0.665782	-1.19461	0.438411	-1.03649	0.0510053	-0.660617	-0.183283	-0.249707	1.11049	-0.812608	-0.312526	0.368632	0.370326
At5g57230	-0.952546	-0.410514	0.0159061	0.114401	-0.738719	-1.25353	-0.552975	0.398452	-0.448054	-0.252103	0.832431	0.260147	-0.82088	0.137803	-0.867238	-0.387328
At5g57400	0.285738	0.477174	-0.0623828	0.222878	0.264128	0.344612	-0.0614628	-0.341496	1.03607	0.417019	0.894896	1.30545	0.330911	0.389375	-0.0514105	0.0467023
At5g58500	-1.14704	0.529398	0.487389	-0.628798	-0.455222	0.49721	-0.156143	-0.885831	-0.754638	-0.585405	0.260986	-0.473662	-0.665632	-0.478057	1.11609	-0.291501
At5g59800	0.00959284	0.384303	-0.155988	0.381283	-0.677387	-1.09898	-0.148175	0.637994	0.496144	-0.263947	0.665782	-0.338542	-0.346852	-0.000684947	-0.312778	-0.337528
At5g62140	-0.338287	0.649784	-0.631606	0.488962	-0.711214	0.645961	0.154679	0.473632	-0.15104	-0.322767	1.31803	0.241154	0.114195	0.507083	-0.388761	0.0628377
At5g62400	-0.994723	-0.541174	-0.794671	-0.721854	-0.567623	0.279677	-0.439947	-0.373594	-0.650565	1.25615	-0.492565	-0.513389	2.23301	-0.0430771	0.813561	-0.474388
At5g64450	1.23641	-0.00452873	0.256583	0.0341806	0.890502	0.243193	0.63174	0.00837747	-0.305524	-0.00923096	-0.996783	0.570586	0.0880205	-0.622512	0.661426	0.158161
At5g65860	0.591448	-0.216209	0.660203	-0.251657	0.599865	0.369255	-0.108063	-0.0604933	-0.862477	1.10583	-1.79547	1.24516	0.319422	0.650454	0.760764	0.561656
At1g42580	0.856616	0.194365	0.586341	0.792981	1.49903	0.600576	0.0671572	0.0289498	0.0548109	-0.357457	0.37807	-1.02239	-0.137716	-0.0295873	0.618301	-0.00853686
At1g79320	-1.08324	-1.03042	-0.226279	-0.569858	-0.902824	-0.730853	-0.179652	-0.564092	-0.462311	0.525109	-1.82703	-0.479097	-0.134308	-0.0661604	0.33672	-0.00414141
At2g16160	-0.280772	0.266853	-0.170543	0.0240995	NA	0.375972	-1.24981	0.10786	0.481993	-1.01643	0.112235	-0.0419834	0.474769	1.10899	-0.25954	0.474048
At3g42620	-0.536455	-0.0802119	-0.129508	-0.112682	-0.618868	-0.609774	0.427724	0.0332527	-1.53629	-0.86411	-1.27537	-0.796483	-1.23612	-0.579019	-1.50854	0.360753
At4g08270	0.494449	-1.55311	-0.2623	-1.52174	-0.454677	-1.48621	-0.0502515	-1.39476	-0.332985	-0.516738	-1.82563	-0.585508	-0.437889	-0.207967	-0.833135	-0.688858
At4g19970	-0.829563	-0.00740116	0.687567	-0.217372	-1.60172	-0.447082	0.374049	0.408854	-0.467556	-0.186394	-0.542721	0.389321	-0.0277957	-0.153826	0.0418389	-0.0509363
At5g54140	1.06897	-0.168366	0.610765	0.640834	1.26771	-0.478392	0.638296	0.325177	-0.236549	0.00518971	-0.663201	-0.647953	-0.829883	0.443787	0.825615	-0.21053
At5g20150	-0.0199823	0.0690151	-0.29572	-0.0924384	-1.33156	0.199189	-0.473949	-0.144189	0.283452	0.0814264	1.38821	-0.108849	-0.978671	0.753058	-1.40917	-0.148528
At5g43350	-0.341308	-0.146623	0.392782	0.314592	-0.597978	0.0670073	0.319229	1.13606	0.259367	0.193384	0.246159	0.0905124	0.226989	-0.344613	0.0322219	0.499378
At2g29650	-0.424824	0.76077	0.143336	0.110349	-0.209676	-0.202768	-0.0464975	0.317769	-1.43928	0.314086	0.927655	0.737637	0.621072	0.51806	0.434035	0.274638
At2g18230	0.541524	0.274998	-0.270739	0.00738443	0.0111594	-0.0199464	-0.121307	0.374257	0.486833	-0.222851	1.86063	-0.0119708	0.20825	-0.152879	0.037205	0.360038
At2g46860	1.10027	-0.136995	0.330633	-0.42202	0.586626	0.0948924	-0.322794	-0.321533	0.645308	0.697498	1.60701	2.1042	0.873324	0.668271	0.162059	0.224273
At2g23310	-0.977791	-0.556555	-0.805764	-1.06482	-1.53051	-0.301617	-0.819514	-0.999201	0.273098	0.323815	-0.625129	0.663971	-0.592017	-0.2705	-0.531514	-0.86643
At1g19450	0.467888	0.59668	0.709958	0.617279	1.19171	0.244211	0.494696	0.00497567	-0.0504014	0.163981	-1.94272	-0.594925	0.563112	-0.0447315	0.363415	-0.360832
At1g75220	0.914847	-0.251232	-0.570088	0.386093	1.10497	-0.329251	0.453562	-0.36838	-0.646495	0.019385	-1.93343	-0.765908	0.0655123	-0.172219	0.719403	-0.399201
At1g72500	0.815785	0.369885	0.209417	0.814755	0.216259	-0.462195	-0.347678	0.451153	-0.184563	-0.216938	0.138155	0.676289	-0.1517	0.212907	1.10143	0.210815
At2g47340	0.31161	-0.279672	0.712197	0.317657	-0.0120669	-1.16498	-0.251094	0.462906	-0.451696	0.196047	-0.341385	-0.188945	0.298182	-0.350794	0.418569	-0.389837
At4g25100	-1.27004	0.201628	-0.922921	0.222563	-0.384591	1.64185	-0.142478	1.60919	-0.29102	-0.144979	-1.15108	-0.0603486	-0.155456	-0.194265	0.312356	0.162847
At5g51100	0.127834	-0.868326	0.226946	-0.446037	-1.00138	-0.272911	-0.272063	-0.23722	0.381761	-0.324983	-1.45023	0.0108357	-0.363283	-0.735135	-0.478227	-0.758947
At4g19680	0.0933741	0.570898	0.24864	0.0526809	-0.39264	-0.169049	-0.278412	0.137528	-1.8514	-0.834814	-1.11782	-0.521341	-0.971793	-0.555039	-1.23104	0.182059
At5g14590	-0.498144	0.0635855	-0.598148	-0.279306	2.22342	0.83693	1.95464	1.84115	-0.649109	1.13088	-0.353845	0.201957	0.505432	-0.408423	0.704007	-0.051032
At1g75290	0.609155	0.800041	0.888978	0.720519	0.78464	0.560454	0.538773	0.69493	-0.770968	0.165228	1.40304	1.74882	0.294318	0.0398667	0.153637	0.568387
At1g75300	0.918545	1.22364	0.944459	0.806584	-0.214131	1.23325	0.504604	0.403365	-0.0761671	0.403984	0.410348	0.699591	0.556893	-0.253337	-0.0289746	0.373256
At3g45300	-0.0910833	-0.631103	-0.243541	0.141415	0.629055	-0.173076	0.326732	0.113244	0.46	0.612766	-2.0523	-0.935632	0.361409	0.0399122	0.267169	-0.119533
At5g64410	0.0581496	-1.42024	-0.462738	-1.2999	-0.542297	-0.314717	-0.642826	-0.753248	0.252913	-0.443772	0.0222433	-0.00767007	-0.58146	0.109236	0.543656	-0.280469
At1g52000	1.55077	1.30924	0.764858	1.19666	2.18151	1.05926	1.02164	0.337813	0.44562	-0.434115	0.784596	0.694422	0.565828	0.684576	0.989274	0.412014
At1g52040	1.96109	1.42373	0.470036	2.40857	2.11663	1.69987	1.27136	0.152092	-0.287536	-0.614055	0.833636	1.25319	0.726427	0.060964	0.961034	0.817125
At1g52100	1.48232	0.392676	0.434099	1.13249	2.74321	2.53506	1.54059	0.134383	0.639892	NA	0.413738	-0.305753	1.19992	0.330946	2.92973	-0.296328
At3g16390	1.69089	0.417022	0.554854	0.340169	2.72658	0.202796	0.555961	-0.0969636	-0.251342	-0.795756	0.368142	0.0776364	1.03181	0.254841	1.0494	0.0516983
At3g16400	1.61197	0.448333	1.35612	1.01075	1.97405	0.681966	1.22151	-0.683344	-0.508283	-0.343067	0.165399	1.00098	1.17245	-0.63884	1.11645	-0.224258
At3g16410	1.65243	0.124466	0.773228	1.14121	1.61029	0.75195	0.449092	0.381631	-0.00850703	-0.509474	0.0546238	-0.598075	0.727019	0.348183	1.3376	-0.226273
At3g16440	1.35764	0.245716	0.113536	0.175105	1.61617	0.239414	1.00459	0.164758	0.0599145	-0.101844	0.768918	-0.929079	0.750878	0.388283	0.922484	-0.0641564
At3g16460	1.7167	0.0692732	1.39634	-0.0700453	2.87123	-0.0718204	1.00308	-0.118888	0.0573614	NA	-0.473242	-1.02479	1.46668	0.243473	1.39395	-0.0222177
At5g28520	0.32459	-0.509109	0.490619	-0.534372	-0.227002	-0.740072	0.322305	-0.455655	0.372036	0.231122	-1.66873	-0.36185	-0.194066	-0.238465	-0.350197	-0.0947414
At5g35940	-0.118436	0.435947	-0.846921	-0.506252	0.789898	-0.0978646	0.355907	-0.0268431	0.323282	-0.194501	1.41091	0.16668	0.942482	0.0729349	0.235109	-0.230737
At1g15670	0.370223	-0.44178	-0.0469579	-0.47828	0.395211	-0.0916731	0.530989	-0.312025	1.29564	0.598384	-0.629009	0.458107	0.386678	-0.138735	1.12645	-0.142697
At1g23390	-1.63907	-0.297115	-0.845835	-0.552708	-0.928951	-0.507142	-1.05028	-0.807512	0.616704	1.0442	-1.03189	0.800461	-1.13122	-0.314755	-0.327806	-0.22227
At2g21680	0.158225	-0.0508132	-0.601527	0.736066	1.49647	1.64118	1.05625	0.749701	0.158399	0.0280259	-0.981137	-0.0407621	0.108049	-0.006343	0.744258	-0.0527787
At4g23580	-0.504998	-0.288387	-0.62798	-0.0214952	NA	0.284968	0.258778	NA	1.12329	1.41602	-0.0177776	-0.442452	1.67478	0.19344	NA	NA
At5g50310	0.672212	0.407963	-0.417622	-0.797591	-0.210421	0.430425	-0.168395	-0.100436	-1.2465	-0.227488	-1.24172	0.491322	-0.154707	-0.0610252	-0.00223579	0.0117137
At2g03110	-0.52444	1.01006	0.274132	0.593004	0.00425159	0.94048	0.454178	1.12961	-0.53302	0.000929038	-1.50241	-0.525582	1.00987	-0.167184	0.144453	-0.445992
At4g10070	-0.0402202	-0.322947	-0.191588	-0.0814899	-0.0601591	0.517641	-0.208529	0.187304	-0.0668958	0.0121602	1.07673	0.264642	-0.241385	-1.05204	0.0213342	-0.419824
At3g27960	0.28294	0.442936	0.229512	1.25316	1.08571	0.678079	0.273772	0.550713	-0.339084	-1.14188	-1.30257	-0.623943	0.153181	0.810283	-0.00446939	-0.0390628
At4g27180	0.584171	0.254887	0.252417	0.629784	0.268308	0.164934	1.04577	0.300628	-0.723243	0.605294	1.39882	-0.495522	0.498196	0.227972	-0.394569	0.178087
At3g16060	-0.0674695	-0.108613	-0.0710139	1.01837	0.301638	0.165171	0.215554	0.231477	-0.00307165	0.0480379	-0.0260755	0.690768	0.337985	0.336892	-0.283477	0.303099
At5g02370	0.360018	0.240538	-0.154717	-0.419796	-0.667404	-0.573102	0.211408	-0.0380257	-0.0961562	-1.13249	0.346301	0.609589	NA	0.191702	0.069101	0.457586
At2g29130	-0.323973	-0.395786	-0.211509	0.18438	-0.9288	-1.25902	-0.455198	0.0302802	-0.222158	-0.0535367	-0.730427	-0.284084	-0.376472	-0.0992643	-0.952589	-0.133377
At4g39830	-1.1507	-0.0532659	-0.555744	0.00977694	-1.13691	0.146363	-0.735165	-0.67231	0.352231	1.33839	-0.745674	0.270333	-0.321691	0.218696	-0.239899	0.52103
At2g42560	NA	0.7494	0.53591	1.05826	0.539868	1.01053	0.572539	1.22641	0.264001	-0.138662	-0.125382	0.458309	0.205691	0.554386	-0.300606	-0.0931346
At1g52690	0.182596	0.0586715	-0.483888	-0.435771	-0.577419	1.10225	-0.65977	-1.05881	-0.273696	-0.0335491	-1.08733	-0.879917	0.0562647	0.333271	-0.548086	0.320323
At4g02380	-0.416172	-0.158532	0.0825793	0.303645	0.0501993	2.07265	0.0288552	0.750258	0.617657	1.56451	-0.632507	1.99259	-0.565598	-0.257469	0.650062	0.406641
At2g23110	-0.357567	0.415857	-0.00596871	NA	0.0793684	0.892481	-0.683816	-0.0305945	-1.3857	-0.265309	-0.661642	0.562148	-0.0775711	NA	0.145135	0.270031
At2g45410	0.0960911	0.136922	0.241097	-0.7388	0.952902	0.0612975	0.297198	-0.700875	-0.305744	0.738259	-0.848796	-0.0750517	1.28173	-0.339814	0.21376	-0.0141511
At4g37540	-0.208731	0.65624	-0.103147	0.777885	-0.461919	0.232918	-0.411277	0.647408	1.09924	0.0865441	0.825045	1.01519	0.451175	-0.408232	0.601519	0.57123
At3g47870	0.262729	-0.41211	1.35859	-1.21538	-1.48581	-0.987193	-0.639674	-1.19315	-0.342104	-0.45534	0.267522	-0.85194	-1.0594	-0.234003	-0.438353	-0.31407
At5g67420	0.632704	0.36104	0.42603	0.627469	0.395842	0.484665	0.554493	0.508835	0.331021	0.900185	-0.354096	0.35512	-0.207092	0.117655	1.00628	0.0669076
At3g58190	0.2671	0.625325	-0.539786	0.40888	-0.565444	-0.121708	-0.359745	0.88318	0.280326	-0.546065	-0.0544048	0.394998	-0.33124	0.399556	-0.328761	1.38964
At1g33920	-0.408465	-0.759777	-0.662327	0.0532122	1.66408	2.02336	2.04292	1.82101	0.618777	0.944653	-0.576585	0.226721	0.841826	-0.19052	0.497977	-0.126823
At3g24954	-0.15206	0.200075	0.719224	0.378371	1.39287	0.144798	0.395995	0.32124	1.18239	1.14242	1.96725	1.84349	0.514813	0.825457	-0.220658	-0.135438
At1g33600	0.570876	-0.442234	0.984395	-0.0121784	1.01081	0.500606	0.775508	-0.0147133	-0.386725	0.775335	0.0107209	1.02727	0.388796	-0.394698	-0.15262	0.387454
At1g33610	0.495392	-0.314821	0.76688	0.219119	1.33621	1.66075	0.44155	1.33851	-0.454766	0.671181	1.03721	-0.367384	-0.23327	0.505369	0.0219122	0.429433
At1g33670	0.0768007	-1.13691	-0.441752	-0.625919	-0.212331	-0.198643	0.115104	-0.0292577	-0.0113636	0.398762	-0.445854	0.197654	0.457422	-1.14734	-0.113369	-0.257956
At1g73070	0.0402448	0.641285	-0.242381	-0.492771	-0.271372	0.0473438	0.199432	0.0909438	0.300802	-0.00700076	1.0531	0.369246	-0.66851	0.188481	-0.643141	0.0837094
At2g33030	-0.323323	-0.523668	0.984736	-0.302067	0.30416	-1.00724	-0.0101018	0.978244	0.773793	0.615022	0.745263	1.56184	-0.364332	0.210477	0.818332	0.376457
At2g42800	-0.556224	-0.92318	-0.0324414	-1.04961	-0.729777	-1.42706	0.162556	-0.804988	-0.457295	0.609067	-1.22118	0.429394	-0.35329	-0.116503	-0.526462	-0.152166
At3g05990	-0.0224792	0.221324	-0.253698	0.318973	0.217861	0.491257	-0.586457	0.336095	0.105077	-0.0957	1.5263	-0.047342	-0.931251	0.343376	0.128978	-0.0923855
At3g59510	-0.683586	-1.0646	-0.417392	-0.0381531	-0.689209	-0.418937	-0.587864	-0.146094	0.234453	-0.0302821	-0.616448	-0.863819	-0.00166998	-0.232462	0.176493	0.395885
At5g07910	0.390169	-0.526646	0.377801	0.493969	1.14418	0.32379	-0.740793	0.00678394	-0.407603	-0.00733073	1.37328	-1.05968	-0.2904	-0.659109	0.772946	-0.650264
At5g45510	1.4033	0.754757	0.552627	0.178591	1.35748	1.18501	0.0668566	-0.338358	0.422409	0.0573311	1.02002	0.210993	0.542011	0.219643	-0.132079	-0.42707
At5g48380	0.230719	-0.670355	-0.241438	-0.475322	0.533289	1.24445	1.18303	0.929852	1.44354	-0.113077	0.832087	0.519038	0.481539	-0.452285	0.403877	-0.317961
At3g46370	-0.382983	-0.429959	0.286731	0.190653	0.0687649	-0.666674	-0.393141	-0.666169	-0.313389	-1.06527	-0.76634	-0.565096	0.582238	-0.380008	1.01094	0.290384
At1g15740	-0.198431	-0.366928	-0.174637	-1.03843	-0.967912	-0.858885	-0.441636	-0.420629	-0.270789	0.00467089	-0.656402	-0.0669651	0.101335	-0.501596	-0.158301	-0.488609
At1g49490	0.618634	-0.240039	0.093221	-0.0535701	-0.176376	-1.12435	0.520444	-0.0519669	-0.386702	0.192384	0.209285	0.616116	0.867254	-0.518021	0.261435	0.0145247
At4g33970	0.0949814	-1.24484	-0.0930946	-1.12756	0.0820417	-1.27637	0.248477	-0.923903	-0.693687	-0.144468	-1.9095	-0.802115	-0.529826	-0.790847	-0.335683	-0.695621
At2g13790	0.788871	-0.636062	-0.479684	-0.467411	0.38369	0.322739	0.35394	-0.0958151	0.718244	-0.0972427	1.03396	0.485082	0.141446	-0.27686	0.361528	-0.120887
At1g09970	0.565855	0.393116	-0.507448	0.580226	1.02258	0.321815	0.518331	0.751688	0.250741	-0.2933	0.0639409	-0.127864	0.411952	-0.160633	0.556901	-0.217246
At1g35710	-0.158064	0.157298	1.09019	0.7884	0.963716	1.49693	0.426047	0.782608	1.86505	0.183895	2.36726	0.691687	0.576056	0.351009	0.525862	0.780672
At1g69990	-0.566913	-0.494742	0.314614	-1.388	0.877426	NA	0.268744	0.115978	0.358179	-0.778828	0.58457	-0.325566	0.691552	0.788023	-0.267703	-0.207144
At1g72460	-0.0754834	0.071962	-0.74047	0.103966	0.619956	1.49502	0.597325	1.1108	0.380547	0.507374	-0.653304	0.0428707	0.10847	-0.0128151	0.121479	0.0359702
At1g73080	0.606355	-0.22198	0.565876	0.711181	0.505205	0.855188	1.18091	1.12441	0.171927	0.328503	0.228638	0.0373048	0.654096	-0.567753	0.539155	0.226027
At2g31880	0.0641052	-0.208296	0.345807	0.415646	1.33892	1.14799	1.38547	1.40923	1.04926	0.787299	1.57909	1.01561	0.673707	-0.615225	0.901296	0.231234
At3g56100	-0.215396	-0.209296	0.205546	-0.435409	1.27147	0.123311	0.705634	0.58636	0.591737	-0.000141673	0.234756	-0.268537	0.0948991	-0.273073	-0.194363	0.514832
At3g56370	-0.343307	0.0854351	-0.239955	0.142619	0.0131264	1.05131	0.274846	0.518398	0.155216	-0.318809	0.827868	-0.733843	-0.0991253	0.26524	-0.711406	0.407144
At5g45800	0.398862	0.361183	0.332479	-0.18628	0.775401	0.52625	-0.102849	0.078904	0.683775	0.440332	1.00601	0.473239	-0.907661	0.0844254	-0.180865	0.179481
At5g63410	-0.392385	-0.0785895	-0.386896	-0.514342	0.11698	0.143508	0.088658	0.0315009	-0.444219	-1.30545	0.447347	-0.0973884	0.454567	-0.323574	-0.135671	0.353645
At5g63930	0.433948	1.52847	-0.170855	0.87767	-0.154177	-0.968652	0.0395321	1.01908	NA	NA	0.673513	-0.395698	0.420151	0.43406	-0.447781	-0.247966
At5g67280	0.27744	0.16775	-0.0634547	0.106572	1.27211	-0.47013	-0.0453977	0.161793	-0.0936025	-0.322813	2.21341	0.483669	0.859196	-0.381738	-0.218707	-0.144278
At4g22880	-0.0802135	1.17602	0.413505	1.2957	-0.0131155	0.10169	-0.0340813	0.856561	0.158465	-0.0185563	0.706163	2.12428	-0.0791274	-0.251964	0.373001	-0.286565
At5g13520	0.533711	-0.216902	-0.13847	1.25816	1.10673	0.319601	-0.182877	1.23417	-0.310424	-0.242312	-0.502174	0.467287	0.74478	0.471581	-0.769474	-0.186868
At3g27690	-0.34102	0.432559	-0.489171	0.467968	-0.449624	0.194794	-0.204746	0.912247	-1.28103	0.328537	-0.31851	0.360869	-1.11476	-0.0538894	0.0231289	-0.155185
At3g26740	0.260356	-1.52258	0.494622	-1.43845	0.323528	-1.48999	0.0217857	-1.48025	0.0827856	0.699401	-0.889729	-0.0701051	0.606272	-0.0224183	-0.196491	-0.384509
At1g61520	-0.318839	1.2484	0.170093	0.261125	0.035797	0.451896	-0.797391	-0.134166	-0.541509	-0.238507	-0.426166	-0.00224312	-0.086762	0.40938	-1.00283	-0.274573
At2g05100	-0.251656	0.49968	-0.382923	-0.72199	-0.617775	-0.76538	-0.172826	0.665343	-1.12993	0.772809	0.589183	1.10855	-0.452627	0.252715	-0.677716	-0.379881
At5g54270	-0.919428	-0.258947	0.535545	-2.75826	-1.35449	-0.0937478	-1.65043	0.0414961	-1.24367	-0.659603	-0.946635	0.470662	-1.8908	1.84061	0.367343	-0.701963
At1g17420	2.68118	0.843365	1.36905	1.2264	2.92765	1.50236	2.92393	1.44662	0.429258	-0.0285554	-0.229284	0.338602	0.628573	0.892462	0.939505	-0.00188563
At1g72520	2.4204	0.748132	0.994289	1.10553	2.88859	0.835047	2.07099	1.11525	0.146996	0.0718148	0.306632	0.264965	1.35255	-0.63973	1.21697	0.127371
At3g45140	0.681848	0.43456	0.770125	0.856112	2.34538	1.16976	1.40009	0.718375	-0.268778	-0.446885	0.647708	0.607292	1.79188	-1.1204	0.895118	-0.521702
At3g05780	0.275311	-0.675519	-0.137414	-1.10225	-0.820067	-0.186141	-0.857254	-1.18969	-0.523158	-0.115356	-1.03019	-0.151178	-0.510335	0.0875289	-0.00259855	-0.294193
At5g55340	-0.88423	-0.374697	-0.0388201	-0.615245	-0.584333	-0.638834	-0.422553	-0.367567	-0.305834	-0.176072	-1.19365	-1.41148	-0.363907	0.0541367	-0.227257	-0.04987
At5g55380	0.0648992	-0.0961628	-0.159719	-0.632314	-0.814203	-0.635632	-0.65991	-0.310257	-0.340545	-0.795604	0.19126	-0.154909	-1.21885	-0.427425	-0.952432	-0.604373
At1g49430	-0.259281	0.0120939	0.870068	0.163342	0.100083	-0.578432	-0.0385452	0.160204	-0.609451	-1.13415	-0.291517	-0.317205	-0.0625016	0.630223	0.879008	0.317458
At3g05880	-1.14489	-1.55161	0.519889	-1.55801	-0.125693	-1.57231	-0.431203	-1.72271	-0.955768	1.10832	-1.03293	-1.25052	0.521339	-0.104777	0.104487	-0.322137
At5g42020	1.43031	1.42592	0.255572	1.10063	0.780655	1.21507	0.817513	-0.27503	0.871861	-0.0910132	3.36033	0.513621	1.81867	-0.703728	0.693848	0.174123
At4g33150	0.741797	-1.21225	0.43674	-0.478122	-0.167282	0.905372	0.442004	0.345336	0.469683	0.0722253	-1.25103	-1.77248	0.407481	-1.30986	1.94069	-0.0400414
At3g15650	0.481963	0.0628757	-0.23697	NA	-0.798418	-0.452189	-0.26878	0.123511	0.440019	0.181238	-0.195141	3.04097	-1.57068	-0.565475	NA	-0.19209
At5g63190	-1.15189	-1.28741	-0.942474	-1.14947	-0.529545	-0.608887	-0.251888	-0.619998	0.0351366	0.18985	-0.559243	-2.13323	-0.646952	-0.354901	-0.584912	-0.11968
At4g09960	1.80181	0.88512	-0.743907	-0.400785	-1.16403	-1.30152	-1.04705	-0.456324	0.366017	-0.450749	1.7367	-0.404934	-0.463745	0.195649	-0.361202	-0.294703
At5g60440	0.378237	-0.265161	0.687147	0.456889	NA	0.430026	-1.14698	-0.254592	0.0239727	-0.194792	-0.861321	0.852393	-0.779629	1.14538	-0.82635	0.0865409
At4g01470	0.904957	0.60256	-1.00609	0.186763	0.999919	0.243393	-0.164665	-0.0686086	-0.841983	-0.0978463	0.704159	-0.913088	1.11495	0.927456	0.132953	-0.105343
At2g39010	-0.302325	-0.545507	-0.63725	-0.0852298	0.127856	-0.248596	-0.277245	-0.46362	-0.374192	-0.393471	-1.10277	-1.41758	-0.560353	0.252973	0.0520488	-0.64495
At2g01530	1.29784	0.3495	-0.0488589	0.30168	0.564868	-0.026597	0.726524	0.217487	0.291683	0.00135897	2.5244	0.418111	0.351559	-0.0409188	0.102523	-0.104029
At3g26460	0.651412	0.630192	0.0273507	-0.541186	1.01367	0.111957	0.982378	0.265287	-0.124955	-0.00486609	1.34711	-0.77601	0.137639	-0.142295	-0.0899439	-0.0626489
At4g23670	0.757216	0.189545	0.0907421	0.781753	0.924369	0.460451	0.812377	0.426057	0.488488	-0.326423	1.36816	0.434066	-0.0226722	-0.0260185	0.310273	-0.179018
At4g23680	0.635351	0.0979604	0.0458586	-0.138842	0.826815	0.339328	0.733638	0.492448	0.356812	-0.144425	1.50142	0.444466	0.804817	0.116868	0.430568	0.236334
At1g04770	0.0182655	1.57123	-0.033438	2.49196	-0.509129	1.27473	0.381313	1.42297	0.739309	2.04033	-0.106155	0.637995	0.48354	1.62763	0.0924396	0.285578
At5g48850	0.450334	1.6764	0.323966	2.61541	0.935796	1.27957	-0.0570286	0.878079	0.287365	0.741791	1.82285	1.19384	-0.139976	0.332933	0.809727	0.10814
At3g56350	-0.132019	0.143752	2.24501	-1.43809	-1.82159	-0.958365	-0.0803779	0.64701	-0.199128	0.435003	-0.105523	-0.156041	0.0857477	0.289633	-1.09994	-0.262984
At4g37980	0.569394	0.226825	-0.55453	0.245221	1.41278	-0.00763533	0.353948	-0.376804	0.600009	0.272833	0.224169	0.688008	0.101041	0.00159074	0.30486	0.262515
At4g37990	1.23236	0.235411	0.531148	1.38147	0.964703	1.10226	-0.372802	-0.331256	0.13599	0.0807591	-0.0893357	-0.448519	0.232911	0.0989545	0.215886	0.327716
At4g37970	2.07381	1.28095	0.750936	0.551259	2.16768	0.771601	0.455158	0.957903	0.0227066	-0.137243	0.488407	-0.688412	0.640166	0.469228	0.939313	0.394322
At4g36670	0.243312	-0.665403	0.992041	0.112244	0.286808	-0.00162839	0.720474	-0.861708	-0.183661	1.31547	-2.43198	-0.579874	0.673971	-0.138369	0.638055	-0.14464
At3g02570	1.0257	-0.00260472	0.404369	-0.210369	1.35536	1.26109	0.75427	0.0123046	-0.928886	-0.866914	-1.24519	-1.13772	0.193718	-0.230254	-0.055517	0.3567
At3g51630	0.296021	0.249551	-0.516934	0.247402	0.524131	-0.258804	0.127391	0.31925	-0.267032	0.727209	1.00321	0.24609	0.35101	-0.763269	0.117451	0.179368
At1g66760	0.975164	0.347038	0.739079	0.354259	1.22505	1.01927	1.17246	0.56168	-0.689279	-0.88263	-2.02151	-1.62545	-0.121827	-0.0082312	1.20782	0.19193
At2g04080	1.02287	-0.559712	0.468104	1.1336	0.585609	0.914667	0.0398628	0.31457	-0.586005	0.249079	0.141738	0.289057	0.529197	0.0919764	0.824917	-0.485863
At2g38510	1.62874	0.595478	1.23665	0.804295	1.79181	0.493381	1.34186	0.301746	0.12523	-0.0800093	-0.362198	0.0992192	0.676529	0.00303011	1.10191	-0.0467406
At1g11670	0.930244	-0.96453	0.162637	-0.500871	0.33606	0.160694	0.302572	0.360653	-0.207231	0.553374	-0.43065	1.11959	-0.0489052	0.248128	0.387295	0.129913
At1g33110	0.458934	1.28242	-0.624467	1.72052	0.561863	1.08098	0.496951	1.17609	0.375724	0.743754	1.89216	-0.0477434	0.704011	0.467148	0.722905	0.983512
At1g61890	1.26518	1.03742	1.1415	1.36912	1.77115	1.26663	1.53621	1.45198	-0.367958	0.368987	0.0937927	-0.730291	0.00822498	-0.140434	1.25875	0.40402
At1g71140	0.981106	0.866558	0.671715	0.696214	1.6121	0.771003	1.55466	1.33971	-0.115285	0.190188	0.260405	-0.121566	0.882259	-0.162142	1.4147	-0.0226791
At2g04040	1.39753	0.179247	0.670593	0.702507	1.56567	0.983042	-0.125429	-0.110856	-0.466059	-0.482186	0.0518236	0.511827	0.201729	0.279091	0.265698	-0.371062
At2g38330	0.0141584	-0.0228235	-0.645266	0.285851	-0.576493	0.222894	-1.0242	-0.371201	-0.479687	0.756913	0.189358	-0.312952	0.1076	0.0718068	0.158983	-0.35204
At3g03620	-0.169339	0.476562	0.281484	-0.101306	0.601274	-0.675128	0.142618	-0.0681899	0.797146	-0.599968	2.04659	0.449654	1.0426	0.384788	2.67282	0.112758
At3g21690	0.522362	0.40654	0.61536	0.330539	0.712041	0.492361	0.820015	0.735417	0.022256	0.228938	0.300689	1.32451	-0.166525	0.208651	0.677554	0.233928
At5g04050	2.39106	-0.225103	1.20716	0.364423	2.04606	0.754224	0.755077	-0.840868	-0.14914	-0.329011	-0.273649	-1.05645	0.56317	-0.127764	0.699805	0.148255
At5g61960	0.289359	0.525612	0.139251	-0.043102	-0.104056	1.12364	0.255971	0.101189	0.292896	-0.659862	0.231087	0.442785	-0.0087322	0.0104772	0.889857	0.34326
At2g28900	0.190788	-0.718517	-0.0323328	-0.962826	0.186331	-1.02427	0.0309857	-1.0601	-0.783226	-0.0219348	-1.93079	0.324706	-0.382329	-0.112938	0.131202	-0.408314
At1g63120	-0.556707	-0.00386879	-0.437743	0.433858	0.0837351	-0.498911	-0.0965921	-0.148861	0.155366	-0.305598	1.21075	0.1144	-0.448127	0.505821	-0.271545	-0.257354
At3g53780	-0.0351936	0.381228	-0.114254	0.0802062	-0.412007	-1.04511	-0.0798005	-0.0525357	0.372368	-0.300491	0.222184	0.0792302	-0.00605218	0.385839	0.585268	-0.186225
At1g55910	-0.493778	0.6584	0.145904	0.884611	-0.286215	1.78697	-0.250519	0.442831	1.24764	-0.705804	2.72648	-0.0448494	0.580351	0.101385	0.926884	0.147026
At1g10970	-0.682413	-1.21658	-0.332475	-0.50481	-0.260651	-0.67451	0.251327	-0.897773	0.249544	-0.285276	1.01043	-1.15588	-0.344355	NA	0.536895	-0.572131
At3g03780	0.838316	0.682977	-0.69318	0.058382	0.0812044	0.373501	0.138199	0.270259	-0.0665979	-1.19492	1.37151	0.533049	0.0660653	0.399748	0.548307	-0.436255
At1g64660	0.455946	0.128732	-0.285981	0.493388	0.581904	0.711058	0.259879	0.443603	-0.037888	-0.339558	-2.35659	-0.921648	-0.238148	0.751484	1.5663	-0.185211
At3g55400	0.138166	-0.0181939	-0.00469782	-0.259643	0.0574847	-0.611025	0.0234573	-0.419309	-0.136863	-0.0933503	-1.02576	-0.508224	-0.0547143	0.0352068	-0.699705	-0.669214
At2g14170	-0.614408	-0.406489	-0.264231	-0.293281	-0.268706	0.111115	-0.208354	-0.103785	0.166811	0.212705	-1.11458	-0.278651	-0.600148	-0.0459317	-0.355987	-0.148282
At1g66690	2.87788	1.5664	1.67049	3.7568	3.88994	2.84182	1.51747	1.47591	0.0309431	0.223078	0.321918	0.500138	1.1867	0.199294	1.69093	-0.606079
At1g66700	2.78341	0.698442	1.51225	1.33065	2.86722	2.30053	1.83513	1.70036	-0.455404	-0.0942665	-0.40819	-0.229676	0.620171	0.47336	1.40758	-0.232162
At3g44860	2.97501	1.9947	1.57655	2.34342	4.47994	1.68169	2.39419	1.8541	-0.289322	0.119686	0.0535056	0.00869459	1.16624	0.502246	2.37444	0.282547
At3g44870	2.96215	1.55323	1.81972	1.85073	3.91278	1.6988	1.82964	1.67978	0.30264	-0.569777	-0.0563485	-0.0558831	0.840963	0.0924827	1.57142	0.119067
[truncated: 780 more rows]

## Sheet: S Table 3
Supplemental Table 3. List of differentially expressed genes by treatment used in DAVID analysis for functional enrichment. Abbreviations for plant treatment names heading the columns are the same as those used in Table 1.
Pr-L 6 h	Pr-L 24 h	Pr-S 6 h	Pr-S 24 h	Se-L 6 h	Se-L-24	Se-S 6 h	Se-S 24 h	Bb 6 h	Bb 24 h	Mp 6 h	Mp 24 h	Wo-L 6 h	Wo-L 24 h	Wo-S 6 h	Wo-S 24 h
At4g03050	At1g47250	At2g06050	At1g76680	At1g76690	At4g11280	At2g06050	At5g23020	At1g22410	At5g23020	At1g53540	At1g76690	At1g76690	At4g21990	At5g64120	At3g08860
At1g31180	At2g25450	At5g09490	At1g76690	At2g42590	At1g20510	At1g06650	At1g20510	At5g23020	At5g38120	At1g22410	At4g11280	At5g09490	At4g34000	At1g36280	At3g56200
At5g09490	At4g03050	At5g38120	At4g03050	At1g05010	At5g24420	At4g04610	At4g21990	At2g16530	At4g04610	At1g04350	At5g65750	At5g59370	At5g51260	At4g13510	At5g47100
At1g20510	At5g48540	At1g65060	At3g57490	At4g37770	At2g14750	At5g24420	At3g50930	At2g18330	At4g19170	At5g63990	At4g21990	At1g36280	At1g20470	At1g36580	At5g59920
At5g24420	At1g20510	At3g28500	At4g04610	At2g05840	At4g39940	At4g39980	At5g48880	At5g54610	At1g19140	At5g50250	At3g50930	At2g24850	At3g17790	At5g06320	At1g66540
At4g39980	At1g65060	At2g37600	At4g21990	At5g23010	At5g02620	At5g48880	At3g44560	At2g37980	At1g71030	At5g66120	At5g64840	At2g38750	At4g01910	At4g34710	At2g35900
At2g39350	At4g21990	At5g24420	At3g16780	At1g06650	At1g22190	At3g25760	At5g57330	At3g50770	At2g16700	At1g51680	At3g25110	At5g25810	At5g37420	At1g27910	At3g25440
At5g48880	At5g24420	At4g39980	At4g39980	At4g21990	At1g74930	At3g25780	At2g13810	At1g56340	At1g70290	At4g04610	At2g14750	At1g74930	At4g04220	At4g36580	At3g29035
At3g58990	At3g44990	At3g25780	At3g50930	At5g24420	At2g35700	At2g38750	At1g68840	At5g17420	At5g16410	At5g37830	At3g22370	At2g26530	At3g55190	At3g17790	At3g48650
At3g12110	At5g48880	At5g42650	At5g48880	At4g39980	At1g13260	At1g74930	At4g32800	At3g03960	At1g68840	At5g64120	At4g03460	At5g19550	At1g04570	At5g39670	At3g53830
At1g13280	At3g58990	At2g43020	At2g14750	At3g50930	At4g32020	At3g12145	At1g74930	At5g23880	At1g74930	At3g50930	At5g06320	At4g36580	At1g23050	At2g41100	At3g55240
At3g25760	At4g39940	At2g24850	At4g39940	At2g39350	At5g47200	At4g08900	At5g61600	At1g55940	At5g67190	At1g45249	At1g76530	At3g62100	At1g35430	At1g66400	At4g28840
At3g25780	At1g76130	At2g38750	At5g42650	At2g14750	At5g06320	At4g08870	At1g13260	At1g66540	At1g13260	At3g21250	At1g70810	At1g26260	At1g76960	At5g17850	At5g13200
At5g42650	At2g20610	At2g38760	At2g38750	At1g36280	At4g08900	At4g34710	At2g26530	At2g34300	At2g26530	At3g53510	At3g17790	At4g37010	At2g43390	At3g44260	At5g06710
At4g23590	At2g24850	At1g43160	At5g11590	At2g28060	At4g34710	At4g36580	At5g06320	At1g72900	At3g14050	At5g09930	At5g57110	At5g17850	At3g12320	At5g14700	At2g19070
At1g25220	At5g47200	At2g25730	At1g56650	At3g25760	At1g79720	At2g36210	At4g34710	At1g72940	At5g06320	At1g36180	At3g51920	At1g18040	At3g25640	At1g31700	At1g36370
At5g64750	At4g08900	At3g12145	At4g08900	At3g25780	At4g14680	At1g52830	At1g01950	At1g72950	At3g03830	At5g04740	At3g50770	At4g18780	At3g27990	At1g19670	At3g15340
At5g47200	At4g08870	At4g08900	At4g34710	At5g42650	At5g03310	At1g24020	At4g14680	At5g46260	At1g09070	At3g25110	At3g51860	At1g19670	At3g55240	At4g11320	At3g15355
At4g08900	At1g31230	At1g34390	At4g14680	At4g23590	At4g28250	At3g61190	At5g65980	At3g25020	At4g34150	At5g22780	At5g58380	At3g14620	At3g56290	At2g30750	At3g43950
At4g34710	At3g28270	At5g03310	At3g19710	At2g24850	At3g19710	At1g42990	At2g36210	At3g08910	At5g04340	At2g39270	At2g44370	At1g17745	At4g01080	At2g30770	At5g37320
At3g19860	At4g14680	At1g24020	At3g51920	At2g38750	At1g09070	At4g37730	At1g24020	At4g15610	At2g15760	At1g76130	At5g57180	At4g38410	At5g03230	At4g39950	At3g58190
At5g23580	At5g37020	At4g37730	At3g52720	At2g35700	At2g38170	At1g09070	At3g56980	At1g11940	At5g45820	At2g20610	At5g19440	At1g19570	At5g65870	At4g29740	At3g44310
At5g17850	At2g21210	At3g59660	At2g38880	At2g26530	At4g27280	At5g04340	At4g37730	At1g14870	At5g57630	At2g24850	At4g12290	At5g44910	At1g80570	At1g72940	At1g69490
At1g19670	At4g37730	At5g04020	At5g05270	At5g47200	At5g66210	At3g25600	At1g09070	At1g54650	At2g25900	At3g04710	At3g26290	At1g72900	At1g56600	At3g22840	At5g61000
At4g11310	At1g07010	At1g31690	At4g34230	At3g12145	At3g57530	At1g66400	At4g34150	At1g64370	At1g06870	At2g39250	At1g16400	At1g72940	At2g39030	At1g10522	At1g58470
At2g46650	At4g05520	At4g11320	At1g19670	At5g47560	At1g66400	At3g44260	At5g04340	At1g76960	At5g19120	At1g05200	At5g36110	At1g72950	At4g26790	At1g17380	At5g24120
At4g39950	At2g34720	At2g30770	At4g11320	At4g00430	At3g01830	At3g28650	At3g17790	At2g14560	At4g12280	At4g08500	At1g64950	At4g04220	At2g36120	At1g19180	At3g06880
At4g39510	At5g05270	At3g20140	At2g46650	At4g08900	At2g38880	At1g08860	At3g07490	At2g25510	At1g63440	At3g13080	At3g03470	At5g54090	At4g21760	At1g27930	At3g28580
At5g52320	At1g44446	At5g36270	At4g39950	At4g34710	At1g21970	At1g19670	At3g57530	At3g01290	At2g30770	At1g58602	At4g12320	At1g68990	At5g14900	At1g70700	At5g13930
At3g63440	At4g01910	At1g72910	At1g16400	At4g24830	At3g44260	At4g11310	At3g51920	At3g50480	At2g45560	At1g07890	At1g17745	At4g09350	At4g26920	At1g74950	At5g45730
At2g15080	At4g07340	At2g34930	At1g66540	At5g01830	At4g23990	At4g11320	At2g41090	At3g60420	At2g26710	At3g28270	At3g04210	At3g15210	At5g09430	At2g20190	At3g05000
At4g36400	At1g19670	At3g19210	At5g58770	At3g22890	At4g18780	At4g39950	At1g66400	At5g05480	At5g44910	At5g66670	At1g33590	At1g03080	At1g62460	At3g21080	At5g45030
At1g68990	At2g46650	At1g68990	At5g15910	At5g51070	At2g27170	At1g16400	At5g17470	At5g51130	At1g72910	At5g43860	At1g55210	At1g13990	At3g21050	At3g60420	At2g47880
At2g39420	At4g39950	At1g73325	At5g50020	At4g14680	At2g34920	At4g39510	At5g63490	At4g10925	At5g41750	At2g18960	At5g47430	At1g19180	At5g27160	At4g14365	At1g03750
At3g44520	At4g39510	At2g39420	At1g69545	At4g36110	At1g19670	At1g20450	At3g44260	At3g18660	At2g33060	At5g51070	At1g18700	At1g24145	At5g36130	At4g26190	At4g24140
At3g55190	At1g66540	At1g19180	At1g12220	At5g39730	At4g39950	At1g19570	At1g73690	At1g02360	At4g16880	At2g39730	At5g10810	At1g78280	At2g46830	At5g09440	At5g40410
At1g72730	At5g52320	At1g34060	At1g58520	At3g19860	At4g31500	At5g36270	At3g21890	At5g61540	At1g79650	At1g04220	At4g19120	At3g15790	At5g50800	At5g15070	At3g48720
At1g03080	At4g16630	At1g55090	At1g08400	At4g16430	At1g16400	At3g50950	At1g19670	At4g17710	At1g80920	At3g59660	At4g17030	At3g22231	At1g62180	At5g44810	At5g24780
At1g19180	At5g58770	At1g70230	At1g10150	At4g34590	At1g66540	At5g44910	At3g21870	At3g13800	At2g42750	At3g17790	At1g03820	At3g50480	At4g12470	At5g50200	At5g24770
At1g19370	At1g68990	At1g70700	At1g17380	At4g37730	At3g19270	At1g72910	At5g43170	At1g08790	At4g36040	At3g47480	At1g11210	At3g56260	At4g12480	At5g63220	At1g25450
At1g24145	At1g58520	At1g72450	At1g19180	At3g59660	At5g02900	At1g72940	At2g46650	At1g34400	At5g09540	At1g05570	At1g14880	At3g57450	At4g12490	At1g12200
At1g44790	At3g26618	At1g79280	At1g45010	At4g38810	At3g48760	At1g63750	At5g02900	At1g67020	At3g50410	At2g41410	At1g15410	At4g21430	At4g12500	At3g06260
At1g70230	At2g35760	At2g23440	At1g49660	At5g23580	At1g72900	At3g44630	At5g52320	At2g30690	At3g23610	At2g41090	At1g32920	At4g23060	At4g13000	At2g39030
At1g74950	At1g03820	At3g24560	At1g50890	At3g25600	At1g72940	At2g05950	At5g44910	At4g07790	At3g54150	At3g50770	At1g68600	At4g29440	At3g20250	At2g30220
At1g79310	At1g19180	At3g52360	At1g61220	At2g41090	At1g72950	At2g23570	At1g72900	At4g14390	At1g28370	At1g09210	At1g74450	At5g02940	At2g33380	At1g02400
At2g01620	At1g23530	At4g02710	At1g68670	At2g41100	At2g34930	At2g39420	At1g72910	At4g18150	At3g15210	At4g35090	At1g76960	At5g08470	At5g24120	At4g30530
At2g23440	At1g27760	At4g11910	At1g70230	At1g66400	At4g04220	At4g17500	At1g72940	At5g05510	At1g53170	At1g02205	At1g80130	At5g18250	At5g43620	At1g03020
At2g27230	At1g32190	At5g03350	At1g74950	At5g17850	At4g13900	At2g39380	At1g63750	At5g14560	At2g31990	At3g18490	At2g16350	At5g23830	At3g57020	At2g29420
At2g34610	At1g45010	At5g03800	At1g78070	At3g53720	At4g26090	At1g12845	At5g41750	At5g57400	At1g11210	At2g21830	At2g25510	At5g49560	At5g59430	At2g41260
At2g42760	At1g70230	At5g13220	At1g79270	At2g46520	At1g68990	At1g17380	At5g58120	At1g15670	At1g14880	At2g44350	At2g30120	At5g52910	At4g36010	At2g43620
At3g12510	At1g72510	At5g23820	At2g15020	At1g69370	At1g73325	At1g18740	At4g26090	At4g23580	At1g19180	At5g13630	At2g33560	At5g62910	At4g34400	At3g13790
At3g21480	At2g35550	At5g23830	At2g23440	At2g13370	At3g55190	At1g19180	At1g28370	At4g37540	At1g25550	At4g02410	At2g38640	At5g65870	At5g17540	At2g36770
At3g24190	At2g37960	At5g23840	At2g36260	At1g45976	At3g15210	At1g48330	At3g15210	At3g24954	At1g26190	At4g12290	At3g49570	At2g24990	At3g12775	At2g43450
At3g61270	At2g47370	At5g52110	At2g47270	At1g19670	At5g47230	At1g66180	At5g47230	At1g35710	At1g27020	At2g46430	At3g55240	At5g11320	At4g15490	At4g08130
At3g61930	At3g13620	At1g58310	At3g06550	At4g11310	At1g53170	At1g68820	At1g53170	At1g60050	At1g52200	At3g48290	At3g55980	At2g39020	At5g48070	At4g09480
At4g00930	At3g24460	At1g78660	At3g15790	At2g46650	At1g15010	At1g69280	At1g18740	At1g70260	At1g64110	At4g39950	At3g58350	At2g39030	At1g04040	At4g21920
At4g01080	At3g55605	At1g03650	At3g52740	At2g30750	At1g17380	At1g70230	At1g19180	At5g10760	At1g66180	At4g12300	At4g02550	At3g48460	At2g40620	At5g38870
At4g08310	At3g56290	At2g41260	At3g54500	At4g39950	At1g18740	At1g70700	At1g23710	At2g17330	At1g68670	At4g13770	At4g14365	At1g02400	At5g13930	At5g50470
At4g09160	At4g01080	At1g52400	At3g56290	At4g31500	At1g19180	At1g71080	At1g32920	At2g14580	At1g72450	At4g22710	At4g29750	At1g27680	At3g10690	At5g53740
At4g23060	At4g14840	At1g63950	At3g61930	At4g39510	At1g19380	At1g72450	At1g48330	At1g72140	At1g74450	At5g25120	At4g31350	At1g26560	At3g20880	At5g58500
At4g24380	At4g24350	At1g79820	At4g01080	At3g63440	At1g23050	At1g74950	At1g66180	At1g05260	At1g76590	At5g25130	At4g34930	At5g28510	At2g17660	At1g72500
At4g28910	At4g26850	At1g07473	At4g09160	At1g35530	At1g32920	At2g32930	At1g69280	At4g37520	At1g76960	At5g36110	At4g39820	At5g64790	At3g52870	At3g16460
At4g29770	At5g01730	At1g09930	At4g24350	At1g20450	At1g45688	At2g46360	At1g70230	At2g37130	At1g78460	At3g03470	At5g24660	At3g13790	At4g29910	At1g15670
At5g01730	At5g13220	At1g14250	At4g26850	At5g44910	At1g62420	At3g02840	At1g72240	At3g28550	At2g15960	At1g17745	At5g42050	At1g30530	At5g23820	At5g67420
At5g04460	At5g24660	At2g14410	At5g03350	At1g72910	At1g64980	At3g05670	At1g72450	At3g54580	At2g16350	At4g15560	At5g43720	At3g45060	At5g23830	At3g44870
At5g05210	At5g55660	At2g15710	At5g23830	At1g72940	At1g66180	At3g06170	At1g74950	At3g54590	At2g18680	At5g25610	At1g21310	At4g15440	At3g47340	At2g22500
At5g18130	At5g44950	At2g19250	At5g24660	At2g34930	At1g69280	At3g10470	At1g78070	At4g08370	At2g21500	At5g15910	At2g26850	At1g09930	At3g46240	At3g09940
At5g23820	At1g12200	At2g26270	At5g61010	At3g25020	At1g70700	At3g15790	At2g17660	At4g08400	At2g28400	At1g06670	At3g19010	At1g77250	At5g20250	At2g24430
At5g38760	At1g62560	At2g33350	At5g63160	At5g49040	At1g74450	At3g21070	At2g18680	At4g08410	At2g29670	At5g50020	At2g31390	At2g36040	At5g45700	At1g76790
At5g52110	At5g41460	At3g15960	At5g64170	At4g36400	At1g74950	At3g52060	At2g26190	At4g13390	At2g34600	At4g33300	At5g23790	At3g18300	At1g33670	At1g11580
At5g54730	At2g39020	At3g42910	At5g67070	At1g68990	At1g76390	At3g55605	At2g30960	At5g58350	At3g04140	At5g04720	At4g09600	At3g43650	At1g62390	At5g07460
At5g58510	At2g39030	At3g60170	At4g20860	At1g50940	At2g23440	At3g56880	At2g37970	At4g15530	At3g10930	At3g48090	At4g39210	At4g09480	At3g24000	At4g08780
At5g58570	At1g17050	At3g62510	At5g44360	At3g08740	At2g26190	At3g57450	At3g05730	At5g01550	At3g15450	At1g72900	At5g37600	At5g11360	At1g19600	At1g36190
At5g64890	At3g24170	At4g08130	At1g01580	At2g05950	At2g28400	At3g61670	At3g10930	At2g06090	At3g52060	At1g72910	At4g11600	At5g12340		At5g06870
At5g65870	At1g02950	At4g09480	At1g12200	At2g39420	At2g34610	At4g01080	At3g12320	At5g19600	At3g55240	At1g72950	At5g17220	At5g16200		At3g50570
At5g67480	At1g10360	At4g16460	At3g19010	At3g44520	At2g35930	At4g09160	At3g52060	At3g14400	At3g55980	At5g17880	At3g04120	At5g23770		At3g22600
At2g39020	At3g03190	At4g22370	At2g39030	At3g55190	At2g43250	At5g01730	At3g55605	At1g07260	At3g60520	At5g41750	At2g36120	At5g36130		At3g28690
At2g39030	At2g21660	At4g22980	At2g39770	At3g15210	At2g44080	At5g02940	At3g55980	At1g55810	At4g24230	At4g26090	At4g09020	At5g42880		At2g30020
At3g55590	At1g18630	At4g25860	At3g48460	At1g01940	At2g44280	At5g16730	At3g56880	At1g22720	At4g27450	At1g12220	At3g18080	At5g48310		At3g62260
At5g45960	At1g52400	At5g44570	At4g03400	At1g11220	At3g01290	At5g18150	At3g57450	At1g21270	At4g33666	At1g55210	At4g17090	At5g53740		At3g08900
At1g42540	At2g32290	At5g53740	At5g38010	At1g13990	At3g12630	At5g23820	At3g59080	At1g21245	At4g36550	At1g70000	At3g57260	At1g52100		At1g63840
At1g25350	At4g27560	At3g16400	At3g24090	At1g15340	At3g13230	At5g23830	At3g61930	At1g65040	At5g03210	At5g63330	At2g43570	At3g16390		At1g27730
At2g29420	At5g02230	At3g56350	At1g10360	At1g17620	At3g52060	At5g23840	At4g23170	At4g39980	At5g18130	At1g06220	At4g16660	At2g45410		At3g51430
At2g41260	At5g59480	At1g61890	At1g10370	At1g18740	At3g54000	At5g40450	At4g24130	At5g59880	At5g35660	At1g62750	At3g04720	At3g45140		At3g52400
At5g28510	At3g62040	At1g66690	At1g78370	At1g19180	At3g55240	At5g46710	At4g24380	At1g25470	At5g39520	At1g58520	At1g36370	At5g42020		At5g36160
At1g52400	At3g09440	At1g66700	At2g41260	At1g20900	At3g55980	At5g54145	At4g26850	At5g67180	At5g41100	At3g54510	At1g15770	At4g01470		At4g04545
At5g55180	At5g61520	At3g44870	At3g01180	At1g25420	At3g60420	At5g59210	At4g29780	At2g27040	At5g46710	At3g03240	At1g51420	At3g03620		At1g22720
At1g12240	At1g73480	At5g47240	At4g27830	At1g33970	At3g61270	At1g59675	At4g32740	At1g04240	At5g60680	At1g55150	At1g70800	At3g44860		At1g21245
At1g62660	At1g36370	At5g41790	At1g52400	At1g52380	At4g01080	At2g39030	At4g39840	At4g19070	At5g63160	At2g39700	At2g09840	At4g05100		At5g20910
At1g70710	At1g09930	At1g52410	At1g62660	At1g67250	At4g02140	At2g39770	At5g01420	At1g22990	At1g26380	At1g03820	At2g10380	At3g23250		At1g36950
At2g30140	At2g36550	At4g02390	At1g30530	At1g70230	At4g03180	At5g05860	At5g03350	At2g14100	At1g26420	At1g14360	At2g31600	At1g52410		At2g28200
At1g44350	At3g11310	At1g55350	At5g17030	At1g70700	At4g17010	At4g30530	At5g18150	At1g57650	At1g12710	At1g14880	At3g42270	At3g21670		At5g37020
At1g52150	At3g43940	At4g29700	At2g24630	At1g70760	At4g23610	At2g41260	At5g22390	At1g61100	At2g27310	At1g15340	At3g45370	At2g38530		At1g29500
At1g63950	At5g53740	At1g76790	At5g54690	At1g72450	At4g24350	At1g52400	At5g24380	At3g20880	At4g39060	At1g17440	At3g49460	At4g29700		At1g14700
At1g79820	At1g75300	At4g29940	At1g44350	At1g73960	At4g26850	At1g64760	At5g42050	At5g09540	At1g68050	At1g22750	At4g16540	At5g05600		At2g28190
At2g46680	At1g52000	At5g07420	At2g41250	At1g74450	At4g29190	At1g12240	At5g52560	At3g23610	At3g02280	At1g23050	At4g20190	At1g11580		At5g18100
At2g27990	At1g61520	At1g17630	At2g35970	At1g74950	At4g32160	At1g64920	At5g54145	At3g10780	At5g38900	At1g28400	At5g36970	At3g47960		At1g12520
At4g15440	At1g04770	At5g58400	At5g56030	At2g20190	At4g33050	At4g27560	At5g59550	At2g16610	At1g56600	At1g42480	At5g39240	At3g49120		At2g44740
At1g09930	At1g33110	At1g09530	At3g09440	At2g23440	At4g35750	At5g03760	At5g64510	At5g63120	At5g23790	At1g44000	At5g55110	At4g31760		At2g35100
At2g14410	At1g61890	At1g05660	At5g56010	At2g33470	At5g01730	At1g44350	At5g66270	At1g12845	At4g32940	At1g52590	At5g57400	At2g37130		At2g40610
At2g17930	At1g66690	At3g28690	At1g79820	At2g34610	At5g09440	At5g13200	At2g27310	At1g16690	At4g03400	At1g66330	At5g65860	At1g35140		At1g04000
At3g15960	At3g44860	At5g01850	At2g27990	At2g38630	At5g23820	At2g35460	At1g17050	At1g58270	At1g02920	At1g73790	At2g46860	At3g24840		At1g54740
At3g52550	At3g44870	At2g02990	At2g35940	At2g42760	At5g23830	At3g22830	At1g03020	At1g62150	At1g02930	At1g75100	At1g75290	At3g59220		At1g68340
At3g60170	At2g46830	At5g15080	At1g73480	At3g01160	At5g44750	At1g63950	At1g02950	At1g70180	At3g04640	At1g76960	At4g02380	At5g06860		At1g70650
At4g08130	At3g51240	At1g30900	At5g11650	At3g06170	At5g46500	At5g52760	At4g38710	At1g78590	At3g18080	At2g02810	At1g33600	At5g06870		At2g42110
At5g10820	At1g56430	At3g51430	At1g36370	At3g14750	At5g49270	At1g79820	At5g26000	At2g26840	At2g27500	At2g14560	At2g33030	At2g16630		At2g47230
At5g36130	At3g21670	At5g07000	At1g09930	At3g17860	At5g52110	At2g27990	At3g13560	At2g27080	At3g57260	At2g28320	At4g22880	At3g22600		At3g19680
At5g44570	At2g04420	At5g07010	At1g16730	At3g18440	At5g52430	At5g11650	At3g61810	At2g36050	At4g16260	At2g31160	At2g05100	At4g12470		At4g00752
At5g49050	At2g41710	At5g24620	At1g50930	At3g19370	At5g53710	At4g15440	At4g26250	At2g39740	At3g22830	At2g32210	At3g15650	At4g12490		At5g28500
At5g53740	At1g11580	At2g43510	At1g67020	At3g21070	At5g54145	At1g07473	At5g54690	At3g05900	At1g51090	At2g34610	At5g48850	At5g22850		At3g49040
At5g64450	At2g17210	At1g53950	At2g27840	At3g21480	At5g55610	At1g09930	At3g05310	At3g50620	At3g04720	At2g34910	At1g11670	At4g28350		At3g16370
At1g52000	At5g42450	At2g32360	At3g28230	At3g29185	At5g62070	At1g14250	At5g56030	At3g50960	At5g26340	At2g41180	At3g21690	At2g02990		At1g02640
At1g52040	At5g07460	At4g04545	At3g42810	At3g48700	At5g62180	At1g17665	At5g45710	At4g04780	At2g17820	At2g41960	At2g22500	At1g27730		At2g32090
At3g16390	At1g67070	At5g24780	At4g20920	At3g52060	At5g63160	At1g22110	At2g46680	At4g14510	At2g39400	At2g44210	At4g05020	At5g06030		At5g02570
At3g16400	At1g60590	At5g24770	At4g27030	At3g55420	At5g64520	At1g48870	At5g07850	At4g29980	At1g41910	At3g02840	At1g37130	At5g24160		At5g13920
At3g16410	At1g22420	At1g80840	At5g44570	At3g55980	At5g65870	At1g62460	At1g01660	At4g37020	At1g60190	At3g03870	At5g63130	At1g66570		At1g04600
At3g16460	At4g10390	At5g59340	At5g53740	At3g56880	At5g24560	At2g14410	At1g06420	At4g38260	At1g66060	At3g05680	At1g31580	At2g14920		At5g47970
At5g42020	At3g28690	At1g74370	At1g52000	At3g57420	At2g27310	At2g19200	At1g09930	At5g02940	At1g68630	At3g08030	At4g10500	At5g07000		At5g55740
At4g37990	At5g45430	At2g44580	At1g52040	At3g57450	At4g39060	At2g22790	At1g14250	At5g11420	At2g01920	At3g16200	At2g26560	At5g07010		At2g47930
At4g37970	At2g33380	At5g10450	At3g16410	At3g61930	At5g51370	At3g46150	At1g22110	At5g13470	At2g15360	At3g17350	At1g53330	At4g07840		At1g57980
At2g04040	At5g38210	At2g03130	At3g16060	At4g01080	At5g56370	At3g60170	At1g48870	At5g16790	At2g32200	At3g22231	At1g22570	At2g43510		At4g03110
At5g04050	At3g61220	At3g28710	At2g42560	At4g09160	At1g65860	At4g04550	At1g78640	At5g23820	At3g47140	At3g22240	At3g49120	At2g43520		At1g73320
At1g66700	At5g24120	At1g59960	At1g17420	At4g10060	At2g39020	At4g05570	At2g05410	At5g23840	At3g49820	At3g22380	At4g21960	At5g24770		At3g02660
At3g44860	At1g30900	At1g68840	At5g42020	At4g24350	At2g39030	At4g08130	At3g14910	At5g38890	At4g00640	At3g24870	At4g39280	At1g80840
At3g44870	At1g32900	At5g66052	At1g04770	At4g24380	At4g39210	At4g09480	At3g26800	At5g43150	At5g62400	At3g27350	At3g18220	At2g28200
At5g38100	At3g05500	At1g29420	At5g48850	At4g24610	At1g02930	At4g28000	At3g50460	At5g49100	At1g23390	At3g56290	At1g62180	At1g62640
At1g74430	At3g57020	At1g29500	At2g04080	At4g28580	At2g36120	At5g10880	At3g58340	At5g56020	At4g02380	At3g59280	At3g04530	At2g39570
At1g52410	At2g04160	At1g29510	At1g61890	At4g28910	At2g41260	At5g35475	At4g14390	At5g64160	At3g24954	At3g59560	At3g28550	At3g12610
At1g52030	At1g49540	At2g21210	At3g44860	At4g29780	At2g44480	At5g44570	At5g35475	At3g01420	At1g04770	At4g00400	At3g54590	At2g46330
At3g16420	At3g52190	At3g03840	At3g44870	At4g30630	At5g28510	At5g53740	At5g53410	At5g15230	At4g36670	At4g00450	At4g08370	At3g03830
At5g18800	At4g05240	At4g38840	At5g38100	At5g02940	At1g66270	At1g52000	At5g53740	At1g06990	At2g22500	At4g00790	At4g08400	At1g04240
At4g15920	At5g17310	At5g18010	At3g14720	At5g03210	At1g52400	At3g16400	At5g43350	At4g18970	At3g09940	At4g13070	At4g08410	At4g01460
At1g76790	At2g36970	At5g18020	At1g73500	At5g03870	At1g12240	At2g21680	At4g25100	At1g50960	At1g36105	At4g13220	At4g13390	At1g68520
At2g38240	At4g04545	At5g18050	At1g21810	At5g04460	At1g75420	At4g27180	At5g14590	At1g80330	At1g73540	At4g14020	At5g06630	At5g64920
At5g05600	At1g76990	At2g18300	At1g52410	At5g05210	At5g56000	At1g72520	At1g33610	At5g25980	At1g52890	At4g17900	At3g53980	At5g63530
At1g11580	At5g24780	At5g11260	At1g52030	At5g08470	At3g09440	At3g45140	At5g63930	At5g61130	At2g24430	At4g23910	At4g12470	At5g50375
At3g43270	At5g24770	At4g19070	At4g05020	At5g09440	At1g79820	At1g66760	At5g13520	At4g27560	At4g27410	At4g26850	At4g12490	At2g47440
At2g30780	At3g15354	At2g25900	At3g51240	At5g19900	At2g17820	At2g38510	At1g17420	At1g73160	At5g63790	At4g26960	At2g02800	At1g28330
At3g22470	At3g02830	At1g08830	At1g37130	At5g23820	At2g27990	At1g61890	At1g33110	At1g62360	At5g40240	At4g27900	At3g44610	At1g73330
At5g07460	At3g58810	At5g05690	At1g52890	At5g38760	At1g73480	At1g71140	At1g61890	At1g18290	At5g13170	At4g28080	At5g01920	At4g20260
At5g06860	At3g28540	At1g63710	At4g27410	At5g40530	At3g09690	At1g66690	At1g66690	At1g55230	At5g10760	At4g29520	At5g41680	At1g12440
At5g17200	At1g04040	At5g38970	At5g63790	At5g44780	At1g09930	At1g66700	At1g66700	At2g12910	At2g26560	At4g32610	At5g67080	At1g48300
At3g52370	At1g08980	At4g03510	At4g10770	At5g52110	At1g67020	At3g44860	At3g44860	At3g06520	At2g14610	At4g34930	At1g07430	At1g54740
At2g36590	At5g21170	At2g40610	At5g05600	At5g58510	At2g36550	At3g44870	At3g44870	At3g19350	At2g14580	At4g39320	At5g24470	At1g79350
At3g50580	At2g33830	At1g35612	At1g11580	At5g67070	At2g45130	At5g38100	At5g38100	At3g21030	At2g45220	At5g01710	At2g29200	At2g04340
At3g22600	At3g23280	At2g20950	At3g43270	At5g67480	At3g15960	At2g22500	At2g22500	At3g28280	At1g26500	At5g03350	At5g56630	At2g20670
At5g55560	At3g13380	At2g40020	At5g07460	At5g44360	At3g24280	At1g68760	At4g24570	At3g49330	At2g37130	At5g04560	At2g43410	At3g15450
At1g18670	At5g06270	At3g15450	At3g47960	At4g24210	At3g42810	At5g47240	At1g73500	At3g61780	At5g22920	At5g07940	At4g09750	At3g48360
At5g10650	At2g42380	At3g15630	At1g68850	At4g27050	At3g44230	At5g26660	At5g55130	At4g03440	At3g18220	At5g38980	At5g09230	At3g52920
At4g28350	At5g40590	At3g17930	At1g21980	At2g33230	At3g52550	At5g41790	At1g18300	At4g12380	At1g62180	At5g40660	At2g39780	At3g63390
At5g60890	At3g58750	At3g47430	At1g73600	At1g31810	At3g54550	At1g52410	At1g73540	At5g22180	At5g44420	At5g48120	At4g20440	At4g37510
At5g65240	At5g19120	At3g48360	At2g46340	At5g67470	At3g60870	At1g52030	At1g35515	At5g43050	At2g26020	At5g49970	At3g46560	At5g05740
At2g02990	At3g48970	At3g56290	At5g20230	At5g23790	At4g08910	At1g67880	At1g74430	At2g29650	At5g44430	At5g51040	At4g18240	At5g13470
At1g67950	At1g78850	At4g12690	At1g60590	At1g78660	At4g23880	At1g70260	At3g51240	At2g23110	At3g26910	At5g51670	At1g67360	At5g25460
At1g19640	At3g50970	At4g27450	At3g52370	At4g36730	At4g27110	At2g28120	At2g40000	At3g27690	At3g28550	At5g59400	At5g37460	At1g03870
At4g17230	At5g40170	At4g28990	At1g11790	At1g03650	At5g03130	At4g29700	At1g37130	At5g54270	At4g08410	At5g64170	At3g51895	At1g26440
At5g06030	At3g12170	At5g11090	At1g26150	At2g39020	At5g06620	At2g45310	At5g62680	At5g07320	At3g22600	At5g65180	At3g52400	At1g57790
At1g10760	At4g20260	At5g17300	At5g55560	At2g39030	At5g11290	At1g76790	At3g47960	At2g21650	At4g12470	At1g21310	At5g16830	At5g15230
At1g62610	At2g40610	At5g23080	At3g28690	At2g39770	At5g42880	At5g05600	At1g15560	At4g39800	At4g12490	At2g46720	At1g20030	At1g74670
At1g08660	At1g02980	At5g35430	At1g26970	At2g03980	At5g44570	At1g11580	At5g20230	At1g54000	At4g12500	At3g06860	At5g13420	At3g27090
At1g80310	At1g09750	At5g35480	At3g11410	At3g62760	At5g53740	At1g53330	At4g18950	At5g41090	At1g14370	At2g02250	At5g15400	At5g14470
At5g07000	At1g14590	At5g39530	At5g59220	At1g07135	At5g53960	At2g01180	At5g01920	At5g63130	At2g42960	At4g19940	At5g15490	At3g47340
At5g07010	At1g21680	At5g49730	At2g10690	At2g41260	At4g25100	At3g54040	At1g53070	At1g76790	At5g24470	At5g15670	At2g36970	At5g17050
At2g01110	At1g22530	At5g49740	At5g35720	At5g28510	At1g75300	At1g15560	At3g28690	At1g02420	At4g39890	At5g38670	At3g42050	At5g48290
At5g50480	At1g30250	At1g74670	At4g13860	At5g36890	At4g02380	At1g64510	At2g30020	At1g34090	At5g01550	At1g01590	At2g21150	At4g10030
At1g49450	At1g35612	At5g56860	At4g14040	At1g52400	At5g48380	At5g06860	At5g10650	At2g47930	At4g18250	At4g25630	At4g25810	At1g01810
At3g54640	At1g51940	At5g45920	At5g06030	At1g12240	At3g56370	At5g06870	At3g55550	At2g10940	At2g02710	At1g12200	At5g54740	At2g12910
At5g06680	At2g15890	At2g05520	At3g61220	At1g62660	At1g17420	At1g57990	At4g18250	At5g48490	At1g49400	At1g62560	At1g43160	At4g04240
At5g05620	At2g42180	At3g13750	At5g09230	At1g64920	At3g45140	At2g43270	At1g27730	At5g16030	At4g11360	At3g55630	At4g32800	At4g12380
At3g21510	At3g01290	At1g08300	At1g17100	At2g22930	At5g42020	At2g36580	At2g23810	At2g33380	At1g49200	At2g21330	At2g24755	At4g18720
At2g43370	At3g10020	At3g54070	At5g24150	At4g27560	At1g66760	At2g33380	At4g23300	At3g48100	At4g11370	At1g06430	At5g50780	At4g21350
At4g30890	At3g15450	At1g18330	At1g32900	At1g27600	At1g33110	At4g28350	At4g23180	At5g62920	At3g54230	At2g32430	At4g12410	At5g39430
At3g06455	At3g15630	At2g23290	At5g22020	At4g26250	At1g61890	At5g10420	At2g17480	At1g10470	At1g27730	At1g64970	At4g01460	At3g42620
At5g24780	At3g23170	At1g66130	At3g57020	At1g52150	At5g61960	At1g20640	At4g03140	At5g11750	At5g57900	At1g24040	At2g17590	At1g23390
At5g24770	At3g47860	At5g27110	At4g04760	At3g09440	At3g44870	At2g06090	At5g49480	At5g55550	At2g39780	At2g04570	At5g59940	At3g47870
At5g67320	At4g04330	At5g22920	At3g51895	At1g63950	At5g38100	At4g23180	At3g52400	At5g18210	At5g49500	At3g48460	At1g31710	At5g55380
At1g80840	At4g24230	At1g21920	At1g74090	At1g79820	At2g22500	At2g17480	At1g40105	At2g41300	At4g10120	At1g17050	At2g30770	At3g09660
At2g28920	At4g33480	At1g76100	At5g09250	At2g27990	At4g24570	At3g52400	At1g48320	At1g73620	At3g52400	At1g22770	At3g30180	At1g75250
At4g22250	At4g36850	At4g22630	At1g69400	At1g78210	At3g45640	At2g45680	At1g49450	At3g53390	At1g20030	At5g04140	At5g38970	At4g28110
At5g58620	At5g01790	At1g20650	At3g21540	At4g15440	At5g01290	At3g62720	At4g07840	At5g01210	At4g36010	At3g24170	At1g69420	At1g25340
At3g61530	At5g03460	At3g56050	At1g19580	At1g17940	At5g41790	At4g07840	At4g03360	At5g13750	At1g49450	At1g42970	At3g17770	At5g03080
At2g44860	At5g12950	At2g40670	At3g54640	At1g68350	At1g52030	At2g43510	At1g80840	At3g04330	At5g52250	At2g35120	At1g09870	At2g10940
At4g39660	At5g24490	At1g26800	At4g05240	At1g70800	At3g16430	At2g43520	At2g30250	At2g41310	At4g21450	At2g26080	At1g11060	At3g57720
At1g29420	At5g38880	At5g06490	At5g17310	At2g14410	At3g55840	At2g43530	At2g38470	At3g29775	At1g80840	At3g18660	At1g11540	At5g16030
At4g34790	At5g44680	At5g37250	At5g66690	At2g14630	At1g37130	At2g43550	At1g65310	At1g69040	At2g30250	At4g00490	At1g16500	At5g52920
At2g21220	At5g48960		At5g24780	At2g26270	At3g44320	At2g43370	At3g52800	At4g35440	At2g38470	At4g17090	At1g20310	At1g22740
At3g03820	At5g55510		At3g02380	At2g29640	At5g63790	At5g24770	At4g22250	At1g66560	At4g29500	At1g18650	At1g53560	At2g14640
At4g38840	At2g15090		At4g00810	At2g40480	At5g62680	At1g80840	At5g37200	At4g05350	At1g65310	At3g57260	At1g67860	At2g33800
At5g18020	At2g16290		At1g04040	At2g43450	At3g47960	At1g62960	At5g66070		At1g19310	At5g42100	At1g80900	At1g74970
At3g61950	At3g23880		At4g33670	At2g46380	At2g37130	At5g40010	At5g15850		At1g26800	At2g43570	At2g27230	At4g35770
At2g42380	At4g03190		At1g08980	At3g10750	At2g14860	At4g29270	At2g28200		At2g28200	At4g01970	At2g29180	At2g29310
At3g51920	At2g44800		At5g21170	At3g15960	At1g35140	At4g32280	At4g01130		At5g37830	At5g66150	At2g34410	At3g01550
At3g29240	At4g39640		At4g34790	At3g60170	At1g67070	At1g29440	At1g04040		At2g27530	At5g67540	At2g39760	At4g03210
At1g34380	At1g66350		At2g33830	At4g08130	At3g52430	At1g29450	At1g08980		At5g06530	At5g07830	At2g44510	At5g06490
At1g05470	At5g05890		At2g22750	At4g22370	At3g59260	At1g29510	At2g47160		At1g04040	At1g30530	At3g15310	At1g76690
At2g31990	At5g18170		At2g42280	At5g16490	At1g15560	At3g03840	At4g34790		At2g38750	At2g30140	At3g15353	At5g09490
At2g40610	At3g47340		At5g46690	At5g36140	At5g20230	At5g18010	At2g33830		At1g43160	At5g57960	At3g62970	At5g59370
At1g04000	At5g49360		At2g40620	At5g53740	At3g27400	At3g43120	At1g59500		AT5G65080	At3g27870	At4g36860	At1g36280
At1g05840	At3g13750		At2g42380	At5g54140	At1g07370	At3g52160	At5g12970		At4g13850	At3g11660	At4g37440	At2g24850
At1g75100	At4g26140		At1g14700	At1g19450	At3g20850	At2g23910	At5g04170		At3g02250	At5g56000	At5g13140	At2g38750
At2g17300	At5g63810		At3g48530	At1g75220	At3g28550	At2g28190	At5g22910		At1g71160	At5g56030	At5g51110	At5g25810
At2g30930	At5g20250		At5g10860	At1g52000	At5g09530	At4g15560	At5g35410		At2g26640	At5g02500	At5g57410	At1g74930
At2g34570	At4g21870		At1g32180	At1g52040	At3g22600	At5g61590	At3g48530		At3g19100	At3g09440	At4g00755	At2g26530
At3g15630	At1g17920		At5g40590	At1g52100	At4g12480	At2g31990	At5g10860		At4g24510	At3g12580	At5g58160	At5g19550
At3g17930	At4g17460		At2g42790	At3g16390	At4g12490	At2g40610	At1g04400		At2g24060	At4g16660	At3g04290	At4g36580
At4g18740	At4g16780		At5g05690	At3g16400	At4g12500	At1g34630	At5g48000		At5g58190	At5g56010	At5g05870	At3g62100
At4g32210	At5g63420		At3g23120	At3g16410	At2g30020	At1g67910	At1g80920		At1g31710	At3g44750	At2g47880	At1g26260
At5g14390	At1g10800		At1g56300	At3g16440	At5g59220	At1g78450	At1g28330		At2g46870	At2g35940	At4g15700	At4g37010
At5g14840	At2g04220		At1g28330	At1g09970	At2g36580	At3g15450	At2g31990		At5g60200	At5g15450	At4g15460	At5g17850
At5g23060	At3g19850		At4g20260	At3g56100	At4g17530	At3g48360	At5g16890		At1g10020	At1g03120	At5g59580	At1g18040
At5g35480	At5g48270		At1g09750	At1g17420	At2g33380	At4g10080	At1g21680		At1g27210	At1g15770	At5g02570	At4g18780
At5g35490	At4g08270		At1g14570	At3g26460	At2g05390	At4g16000	At1g62050		At1g29980	At1g34550	At2g18360	At1g19670
At1g47270	At3g59510		At1g14685	At4g37980	At3g08900	At4g26660	At2g15890		At1g78170	At1g35410	At3g24420	At3g14620
At3g16210	At4g33970		At1g29240	At4g37970	At1g63840	At4g26960	At2g15960		At2g17550	At1g51420	At1g71740	At1g17745
At3g49040	At3g26740		At1g30250	At3g02570	At3g24530	At4g27450	At2g28370		At2g19870	At1g67020	At2g14000	At4g38410
At5g49740	At3g05880		At1g48840	At1g66760	At1g27730	At4g29190	At3g09180		At3g11470	At2g09970	At2g14630	At1g19570
At1g74670	At5g63190		At1g62050	At2g38510	At4g14040	At5g11090	At3g15450		At3g52360	At2g20620	At2g33130	At5g44910
At3g24050	At3g21220		At2g15890	At1g71140	At3g22740	At5g12960	At3g15630		At4g37080	At2g26400	At3g01960	At1g72900
At5g56860	At3g10595		At2g15960	At5g04050	At3g12090	At5g44680	At3g62550		At5g48960	At3g42270	At3g57130	At1g72940
At2g16790	At1g21130		At2g28370	At1g66690	At5g60220	At5g57340	At4g13030		At1g01120	At3g49460	At4g07800	At1g72950
At1g58290	At2g42920		At2g31410	At1g66700	At1g55920	At5g66490	At4g16450		At4g28780	At4g03580	At5g48280	At4g04220
At2g37830	At1g22570		At2g37480	At3g44860	At2g17480	At1g66320	At4g26660		At3g58100	At4g04980	At1g42580	At5g54090
At4g17460	At5g04120		At3g10020	At3g44870	At1g08660	At3g23880	At4g27450		At2g18570	At4g14390	At5g07910	At1g68990
At1g48780	At5g13600		At3g23170	At5g38100	At1g17100	At4g21510	At5g26570		At3g56900	At4g16810	At3g02570	At4g09350
At1g52270	At1g09570		At3g53990	At2g22500	At3g51430	At1g74670	At5g46020		At3g24420	At4g23160	At1g10970	At3g15210
At3g43950	At3g15720		At3g62550	At1g51660	At1g40105	At1g06990	At5g55510		At1g37000	At4g32100	At2g21650	At1g03080
At5g41640	At4g07850		At4g04330	At5g55130	At4g18905	At2g47880	At3g23880		At3g30580	At5g62140	At3g49055	At1g13990
At4g39830	At5g22100		At4g04630	At3g09940	At5g17540	At3g62950	At1g74670		At4g03470	At2g18230	At3g13770	At1g19180
At5g63190	At3g51290		At5g02160	At5g47240	At4g18300	At5g49360	At5g41220		At4g39360	At1g75290	At4g08210	At1g24145
At1g17275	At2g31010		At5g14600	At1g74430	At5g15490	At3g13750	At3g13750		At3g27960	At5g35940	At5g13600	At1g78280
At5g15310	At3g04910		At5g14920	At1g52410	At1g29280	At4g37790	At2g16890		At5g02370	At4g10070	At5g64040	At3g15790
At4g39800	At3g18810		At5g18470	At1g52030	At1g80840	At1g34440	At2g18050		At3g46370	At3g24954	At5g44070	At3g22231
At3g55840	At3g01490		At5g26570	At3g16420	At3g52800	At3g46880	At5g63420		At1g49430	At1g73070	At2g27340	At3g50480
At3g14770	At3g50500		At5g44680	At3g16430	At2g30580	At4g04900	At2g01410		At2g01910	At3g05990	At2g37180	At3g56260
At2g03640	At1g14205		At4g34510	At4g01550	At2g44580	At2g16160	At2g16050		At3g27660	At5g45510	At2g31010	At3g57450
At5g40410	At1g22330		At3g58920	At1g55350	At4g02075	At1g23390	At2g28480		At1g72120	At1g35710	At1g73450	At4g21430
At5g22920	At4g35770		At1g74670	At3g06500	At5g07040	At5g60440	At3g09950		At3g14300	At5g45800	At5g01330	At4g23060
At1g14280	At5g12050		At2g18620	At3g44300	At5g59820	At2g38330	At4g10880		At4g05320	At5g42020	At4g03100	At4g29440
At3g46160	At5g66880		At5g20630	At3g49640	At2g28200	At3g09660	At4g16180		At2g47930	At2g01530	At5g60890	At5g02940
At1g49200	At1g26700		At5g18170	At1g52890	At5g43440	At2g03620	At5g40790		At2g33380	At3g26460	At5g62920	At5g08470
At2g29060	At1g75800		At3g47340	At2g28120	At5g48230	At3g10595	At5g41390		At5g60890	At4g23670	At1g19050	At5g18250
At2g44110	At3g47600		At4g16240	At3g12860	At2g33150	At3g23330	At3g26740		At5g40380	At4g23680	At4g04000	At5g23830
At1g16240	At3g48720		At5g49360	At1g21120	At1g04040	At5g22920	At3g05880		At5g67250	At3g51630	At3g08920	At5g49560
At5g61440	At2g18590		At3g52840	At1g76790	At4g25000	At4g12490	At2g28900		At3g17590	At1g33110	At1g71820	At5g52910
At4g31720	At5g11080		At5g20250	At3g49620	At1g29430	At4g12500	At3g10595		At5g22020	At1g63120	At5g23670	At5g62910
At5g58760	At3g46650		At2g26670	At5g05600	At1g29440	At2g36670	At1g48920		At3g48720	At1g55910	At1g25490	At5g65870
At3g42170	At1g75380		At1g52750	At2g26440	At1g29460	At1g29650	At1g26500		At5g24240	At3g03780	At4g10310	At2g24990
At2g16280	At4g34900		At1g26840	At3g43270	At1g29510	At2g42710	At2g01390		At4g03210	At5g51600	At3g29635	At5g11320
	At4g03210		At1g32290	At3g60730	At2g33830	At3g13445	At5g02860		At5g65730	At5g26200	At3g48720	At2g39020
			At2g35140	At5g64640	At3g52160	At3g12750	At5g22920			At3g48850	At5g63560	At2g39030
			At3g16820	At1g31790	At2g42380	At1g17970	At5g44430			At1g53510	At1g55810	At3g48460
			At3g19850	At3g22470	At2g46700		At2g42710			At5g55130	At5g65730	At1g02400
			At3g54310	At5g07460	At4g28540		At3g47160			At3g04605		At1g27680
			At4g08600	At5g62680	At3g44240		At4g30430			At1g57560		At1g26560
			At5g02010	At1g32450	At3g48150		At4g35770			At4g39800		At5g28510
			At5g48270	At3g47960	At4g01930		At1g26700			At1g04160		At5g64790
			At5g64410	At3g49120	At2g27250		At5g06690			At2g15420		At3g13790
			At1g15740	At4g08770	At2g28190		At5g58760			At3g14210		At1g30530
			At4g33970	At4g08780	At5g05690		At4g15550			At4g05020		At3g45060
			At1g69990	At5g64260	At5g06050		At3g46650			At3g44300		At4g15440
			At3g26740	At2g26870	At3g16240		At1g03660			At3g44320		At1g09930
			At5g54270	At4g00240	At1g22900		At2g41740			At1g01010		At1g77250
			At3g05880	At1g36190	At1g80920					At5g64870		At2g36040
			At4g28040	At3g54820	At1g28310					At5g58140		At3g18300
			At1g09680	At3g53420	At1g28330					At2g38530		At3g43650
			At3g63370	At1g64510	At4g03510					At5g26210		At4g09480
			At5g22920	At2g26720	At3g51810					At5g24530		At5g11360
			At4g31820	At5g06860	At3g21530					At1g23740		At5g12340
			At3g06770	At5g06870	At4g02900					At2g26560		At5g16200
			At2g38520	At5g17200	At4g16690					At1g75040		At5g23770
			At3g04910	At1g23760	At2g40610					At5g66590		At5g36130
			At3g50500	At5g15110	At1g09750					At3g48250		At5g42880
			At5g02760	At2g36590	At1g27150					At5g42310		At5g48310
			At4g27440	At3g20850	At1g44890					At5g07460		At5g53740
			At2g46710	At3g50580	At1g48570					At1g68570		At1g52100
			At5g47960	At5g09530	At1g79390					At3g47960		At3g16390
			At2g14640	At3g04690	At2g01660					At4g37520		At2g45410
			At3g47160	At3g25250	At2g05400					At2g37130		At3g45140
			At4g35770	At5g55560	At2g15890					At4g39280		At5g42020
			At5g12050	At1g18670	At2g19270					At1g79550		At4g01470
			At5g42400	At3g28690	At2g45450					At1g32060		At3g03620
			At4g20210	At2g43270	At3g01860					At2g47590		At3g44860
			At5g06690	At4g28350	At3g15280					At4g04100		At4g05100
			At2g24700	At5g60890	At3g43220					At4g07850		At3g23250
			At4g15550	At2g15650	At3g48500					At1g04680		At1g52410
			At4g03210	At2g15540	At3g52500					At3g24230		At3g21670
			At3g50700	At5g15650	At3g52790					At4g24780		At2g38530
				At3g24530	At3g52870					At3g52370		At4g29700
				At5g47060	At3g53990					At1g48090		At5g05600
				At5g65040	At3g54970					At2g24980		At1g11580
				At5g15080	At3g61100					At2g41420		At3g47960
				At3g61790	At3g62550					At2g43150		At3g49120
				At2g17480	At4g04955					At3g28550		At4g31760
				At1g62610	At4g09980					At3g54580		At2g37130
				At1g17100	At4g14590					At3g54590		At1g35140
				At1g74090	At4g22320					At4g08370		At3g24840
				At5g07000	At4g32960					At4g08400		At3g59220
				At5g07010	At5g08520					At4g08410		At5g06860
				At3g52400	At5g11420					At4g13390		At5g06870
				At2g01110	At5g16930					At4g28300		At2g16630
				At2g24810	At5g23380					At2g24280		At3g22600
				At1g66100	At5g24640					At3g54960		At4g12470
				At1g63030	At1g67635					At2g45910		At4g12490
				At1g53160	At2g34790					At5g41990		At5g22850
				At5g06510	At1g66320					At2g17220		At4g28350
				At2g24680	At2g40300					At3g25840		At2g02990
				At4g18905	At4g26530					At1g63700		At1g27730
				At4g18300	At1g74670					At5g01850		At5g06030
				At2g43510	At4g30570					At5g45430		At5g24160
				At2g43530	At3g47340					At5g47750		At1g66570
				At2g43550	At1g77030					At5g06750		At2g14920
				At3g54640	At4g15460					At1g03630		At5g07000
				At2g43370	At5g35740					At3g01440		At5g07010
				At4g04010	At5g20250					At1g20950		At4g07840
				At5g34900	At1g22400					At4g15530		At2g43510
				At5g24780	At1g32750					At1g65800		At2g43520
				At5g24770	At5g59720					At2g41890		At5g24770
				At1g80840	At3g24420					At3g14840		At1g80840
				At2g04880	At1g08270					At1g71100		At2g28200
				At4g30270	At1g51250					At1g14030
				At3g25050	At1g77160					At2g24820
				At4g30290	At2g42820					At2g43410
				At1g73950	At3g42380					At5g25060
				At5g01070	At4g26820					At5g24440
				At3g61530	At5g15360					At5g66770
				At2g26930	At5g26800					At1g75170
				At5g22440	At5g48270					At3g55800
				At2g19730	At5g57230					At1g22160
				At5g22880	At5g59800					At1g78020
				At1g71790	At2g47340					At5g65040
				At1g04420	At2g29130					At1g55920
				At4g19710	At1g49490					At4g12910
				At4g34790	At4g33970					At4g23300
				At3g03840	At3g26740					At5g25280
				At4g38840	At3g05880					At1g11310
				At5g18050	At4g09960					At4g24190
				At1g59500	At2g28900					At2g29370
				At2g18300	At3g53780					At2g21160
				At5g50170	At4g25835					At4g00970
				At1g50570	At4g35580					At4g20110
				At5g56500	At1g76800					At5g24160
				At1g75350	At3g18210					At1g67360
				At3g29240	At3g29090					At3g52340
				At3g13590	At1g68980					At1g35560
				At4g19020	At3g21640					At5g41370
				At3g30180	At5g22920					At2g43910
				At1g12210	At2g23990					At2g26170
				At1g61300	At5g16030					At5g42140
				At4g27190	At2g07730					At5g55760
				At1g79650	At1g10000					At3g60750
				At2g31990	At2g33800					At3g23660
				At2g37640	At2g28840					At1g50020
				At2g40610	At2g17450					At2g25180
				At1g04070	At1g22330					At5g17310
				At1g04830	At2g37510					At2g36970
				At1g27150	At4g35770					At4g04390
				At1g62880	At2g24740					At2g34470
				At1g75730	At2g35500					At2g17790
				At1g78915	At1g54730					At5g59710
				At2g15690	At5g06690					At1g22720
				At2g28150	At1g10200					At3g25490
				At2g34620	At3g48720					At1g21250
				At2g46080	At2g47110					At1g21270
				At3g05000	At5g06490					At1g21230
				At3g06250						At2g21150
				At3g12510						At4g03210
				At3g15450						At1g62370
				At3g24315						At5g01070
				At3g58470						At5g10380
				At3g63170						At5g41440
				At4g04630						At4g31780
				At4g26660						At5g03650
				At4g27740						At5g10450
				At5g06350						At1g03090
				At5g19820						At2g37270
				At5g24660						At1g35680
				At5g35480						At5g24420
				At5g53070						At1g19140
				At1g13780						At1g71030
				At3g16210						At1g78990
				At3g23880						At1g04040
				At3g52320						At2g03730
				At2g40300						At3g51840
				At2g26140						At5g23970
				At1g74670						At1g36280
				At3g13750						At1g74910
				At5g63810						At5g66530
				At1g22370						At1g70290
				At2g35650						At4g25000
				At1g32750						At5g43830
				At5g06710						At2g01170
				At1g01810						At1g80510
				At1g18050						At4g28410
				At1g30590						At5g21170
				At1g31290						At1g46768
				At2g01410						At1g64380
				At3g09950						At5g67180
				At3g55660						At5g67190
				At3g63430						At5g17290
				At4g02810						At3g41979
				At5g22180						At3g61640
				At5g41640						At5g58180
				At5g48420						At5g05710
				At5g53260						At4g32280
				At4g19970						At1g17345
				At5g20150						At2g33830
				At2g23310						At5g44300
				At4g39830						At3g04730
				At1g18330						At1g04240
				At4g28110						At3g23050
				At2g03470						At5g54510
				At3g10595						At3g09880
				At5g17770						At2g22230
				At1g03490						At1g22490
				At1g21460						At4g01460
				At1g09820						At3g06850
				At2g37230						At5g06270
				At5g40410						At5g60830
				At1g08700						At4g24730
				At2g47930						At3g20410
				At1g69790						At3g25600
				At3g16800						At2g38800
				At1g40107						At5g10930
				At3g53810						At3g48530
				At2g04580						At2g19810
				At3g01790						At2g25900
				At5g47190						At3g19820
				At3g63450						At3g03960
				At1g53670						At5g17710
				At2g19540						At3g58750
				At3g26640						At5g11710
				At1g03390						At2g15970
				At2g07440						At5g19120
				At5g06460						At1g68190
				At2g15390						At2g47890
				At1g23980						At3g07650
										At4g39070
										At2g28190
										At1g30820
										At1g78820
										At1g78830
										At1g29090
										At3g50970
										At2g39800
										At3g55610
										At2g31360
										At3g16240
										At2g46140
										At3g61260
										At1g56300
										At1g80920
										At3g57340
										At5g05750
										At5g09540
										At5g16650
										At5g22080
										At1g28330
										At5g10830
										At3g51000
										At1g09740
										At2g41430
										At1g66340
										At5g18110
										At5g03540
										At1g01240
										At1g02816
										At1g03230
										At1g03610
										At1g05210
										At1g06200
										At1g06530
										At1g07040
										At1g08630
										At1g12845
										At1g15010
										At1g16000
										At1g16690
										At1g16850
										At1g21500
										At1g21680
										At1g21790
										At1g24310
										At1g29760
										At1g30250
										At1g30260
										At1g33520
										At1g35612
										At1g36310
										At1g48140
										At1g48330
										At1g49500
										At1g53400
										At1g54740
										At1g55370
										At1g56200
										At1g56220
										At1g65590
										At1g69360
										At1g69890
										At1g70700
										At1g72060
										At1g73380
										At1g76590
										At1g78460
										At1g79390
										At2g01340
										At2g15890
										At2g15960
										At2g16350
										At2g20670
										At2g20950
										At2g21240
										At2g22270
										At2g23120
										At2g27740
										At2g29670
										At2g30350
										At2g30500
										At2g35900
										At2g36320
										At2g37330
										At2g39920
										At2g43280
										At2g45830
										At2g46000
										At3g05730
										At3g08830
										At3g10020
										At3g15450
										At3g15630
										At3g17860
										At3g27770
										At3g46110
										At3g50620
										At3g53990
										At3g56680
										At3g57990
										At3g60260
										At3g61020
										At3g61210
										At3g62550
										At4g04330
										At4g08180
										At4g16000
										At4g22830
										At4g24230
										At4g27450
										At4g29190
										At4g30900
										At4g31040
										At4g35470
										At4g36850
										At4g37240
										At4g37300
										At4g38160
										At4g38260
										At5g02020
										At5g02160
										At5g02710
										At5g06230
										At5g08520
										At5g11070
										At5g13470
										At5g14240
										At5g14680
										At5g14920
										At5g16110
										At5g16930
										At5g17460
										At5g19150
										At5g21940
										At5g22270
										At5g23830
										At5g23840
										At5g24490
										At5g26220
										At5g32440
										At5g38890
										At5g42070
										At5g42900
										At5g45310
										At5g47590
										At5g48160
										At5g52960
										At5g53160
										At5g55480
										At5g56020
										At5g57340
										At5g57655
										At5g59960
										At5g60680
										At5g61330
										At5g62900
										At5g63160
										At5g63460
										At5g64240
										At5g64770
										At5g66230
										At5g67480
										At1g34575
										At1g03870
										At4g20870
										At5g52120
										At1g47056
										At1g62270
										At5g48170
										At5g56420
										At2g17020
										At3g01420
										At5g01600
										At1g33250
										At1g75750
										At1g03150
										At1g06990
										At1g29670
										At4g18970
										At3g10080
										At1g60980
										At1g03890
										At5g18170
										At3g24090
										At3g47340
										At1g09940
										At2g47880
										At3g02000
										At3g62950
										At3g62960
										At2g25080
										At5g07510
										At5g58090
										At5g61130
										At5g49360
										At3g13750
										At5g56870
										At5g63810
										At5g64860
										At2g44550
										At2g16890
										At2g43840
										At2g18700
										At1g53580
										At1g44350
										At3g09900
										At5g45750
										At3g24520
										At5g27670
										At5g54080
										At1g52510
										At2g39400
										At5g16120
										At4g03540
										At1g10800
										At1g24480
										At1g61255
										At1g67180
										At1g77160
										At2g27650
										At2g32490
										At3g02370
										At3g05300
										At3g08880
										At3g22940
										At3g28370
										At3g31930
										At3g42110
										At3g42310
										At3g43650
										At3g45470
										At3g49480
										At3g49820
										At4g07740
										At4g19620
										At4g24860
										At4g27030
										At4g28820
										At5g38310
										At5g38700
										At5g41860
										At5g49680
										At5g65860
										At1g79320
										At3g42620
										At1g19450
										At1g75220
										At4g25100
										At5g51100
										At4g19680
										At3g45300
										At5g28520
										At1g23390
										At5g50310
										At2g03110
										At1g52690
										At2g42800
										At4g33970
										At5g55340
										At3g05880
										At4g33150
										At2g39010
										At3g02570
										At1g66760
										At2g28900
										At1g64660
										At3g55400
										At2g14170
										At4g26760
										At2g43760
										At1g24340
										At1g73540
										At5g47240
										At3g50060
										At5g16770
										At1g74840
										At5g01200
										At1g25340
										At2g46410
										At1g54000
										At5g17770
										At4g24520
										At1g52890
										At3g15500
										At5g13180
										At1g76800
										At5g14120
										At3g25150
										At1g27310
										At1g14510
										At1g21100
										At1g21120
										At1g21130
										At5g57625
										At1g23200
										At5g62360
										At1g26500
										At1g55630
										At3g22470
										At3g25060
										At1g22570
										At3g01190
										At5g58390
										At5g22920
										At5g64260
										At3g15830
										At4g35790
										At1g67070
										At1g29410
										At5g64040
										At1g29070
										At1g64640
										At5g20230
										At2g30600
										At5g21280
										At1g12090
										At2g45180
										At4g13190
										At4g11240
										At5g16030
										At1g40107
										At3g02540
										At4g18800
										At1g05810
										At2g02710
										At2g45820
										At5g62920
										At1g10470
										At2g04580
										At5g15650
										At1g78630
										At2g43030
										At1g49400
										At2g28840
										At1g73760
										At2g17450
										At1g27730
										At5g60220
										At4g35770
										At1g73280
										At2g22920
										At2g22990
										At2g23000
										At3g17410
										At5g15080
										At2g24740
										At5g18210
										At5g42820
										At1g14290
										At4g30660
										At2g14670
										At1g10070
										At1g75800
										At5g06690
										At2g43010
										At4g31720
										At2g41630
										At1g71450
										At5g18090
										At5g13740
										At1g23870
										At1g60140
										At1g47540
										At2g36060
										At4g39910
										At1g63180
										At4g26130
										At1g03660
										At5g58750
										At1g29860
										At1g80840
										At2g06850
										At4g30290
										At4g00180
										At1g54150
										At1g79810
										At3g55530
										At5g15820

## Sheet: S Table 4
Supplemental Table 4. Lists of differentially expressed genes used for HORMONOMETER analysis. Abbreviations for plant treatment names heading the columns are the same as those used in Table 1.
Probeset ID	locus	FC Pi_L_6h	p-value Pi_L_6h	FC Pi_S_6h	p-value Pi_S_6h	FC Pi_L_24h	p-value Pi_L_24h	FC Pi_S_24h	p-value Pi_S_24h	FC Sp_L_6h	p-value Sp_L_6h	FC Sp_S_6h	p-value Sp_S_6h	FC Sp_L_24h	p-value Sp_L_24h	FC Sp_S_24h	p-value Sp_S_24h	FC Wo_L_6h	p-value Wo_L_6h	FC Wo_S_6h	p-value Wo_S_6h	FC Wo_L_24h	p-value Wo_L_24h	FC Wo_S_24h	p-value Wo_S_24h	FC Myz_6h	p-value Myz_6h	FC Myz_24h	p-value Myz_24h	FC Brev_6h	p-value Brev_6h	FC Brev_24h	p-value Brev_24h
261585_at	At1g01010	1.23	0.049	-1.23	0.049	1.52	0.049	1	0.049	2	0.049	-1.32	0.049	-1.07	0.049	1.15	0.049	1.52	0.049	2	0.049	-1.07	0.049	1	0.049	2	0.049	1.87	0.049	-1.87	0.049	1	0.049
261570_at	At1g01120	1.07	0.049	-1.07	0.049	-1.15	0.049	-1.15	0.049	1.52	0.049	1	0.049	-1.41	0.049	1	0.049	-1.07	0.049	1.32	0.049	1	0.049	-1.07	0.049	1.32	0.049	-2	0.049	-1.87	0.049	-2.64	0.049
261026_at	At1g01240	-1.23	0.049	1.15	0.049	-2	0.049	-1.07	0.049	1.23	0.049	1.07	0.049	1.41	0.049	-1.32	0.049	-1.07	0.049	-1.15	0.049	-1.32	0.049	-1.15	0.049	-2.46	0.049	-1.87	0.049	1.32	0.049	1.41	0.049
261587_at	AT1G01660	1.41	0.049	-1.07	0.049	1.23	0.049	-1.41	0.049	-1.15	0.049	1.74	0.049	-1.15	0.049	2.14	0.049	-1.41	0.049	1	0.049	1	0.049	1.87	0.049	1	0.049	1.62	0.049	1.74	0.049	1.07	0.049
261655_at	AT1G01940	2.3	0.049	1.52	0.049	1.87	0.049	3.03	0.049	3.48	0.049	1.62	0.049	2.46	0.049	-1.15	0.049	1.23	0.049	1.87	0.049	1.07	0.049	-1.52	0.049	1.62	0.049	1.07	0.049	-1.32	0.049	-1.15	0.049
261656_at	AT1G01950	-1.15	0.049	-1.23	0.049	-1.32	0.049	1.23	0.049	1.87	0.049	1.07	0.049	1.15	0.049	2.14	0.049	1.62	0.049	2.14	0.049	1.23	0.049	-1.52	0.049	1	0.049	-1.23	0.049	-1.23	0.049	1.07	0.049
264146_at	AT1G02205	2.83	0.049	1	0.049	1.15	0.049	-1.32	0.049	1.62	0.049	2.14	0.049	1.07	0.049	1	0.049	1.52	0.049	2.14	0.049	1.52	0.049	1.23	0.049	4.59	0.049	1.15	0.049	-1.62	0.049	1	0.049
264147_at	AT1G02205	2.83	0.049	1	0.049	1.15	0.049	-1.32	0.049	1.62	0.049	2.14	0.049	1.07	0.049	1	0.049	1.52	0.049	2.14	0.049	1.52	0.049	1.23	0.049	4.59	0.049	1.15	0.049	-1.62	0.049	1	0.049
259443_at	AT1G02360	-1.32	0.049	-1.32	0.049	1.41	0.049	-1.41	0.049	2	0.049	-1.23	0.049	-1.52	0.049	1.15	0.049	1.32	0.049	1	0.049	1.07	0.049	-1.07	0.049	1.07	0.049	-1.62	0.049	2.46	0.049	1.41	0.049
259445_at	AT1G02400	2.64	0.049	1.62	0.049	1.32	0.049	1.32	0.049	2.64	0.049	1.15	0.049	2.64	0.049	2.14	0.049	3.03	0.049	2.83	0.049	1	0.049	-1.07	0.049	-1.07	0.049	-1.32	0.049	-1.07	0.049	1.62	0.049
259414_at	AT1G02420	2.14	0.049	1.62	0.049	-1.74	0.049	-1.62	0.049	4	0.049	-1.62	0.049	-1.23	0.049	1.07	0.049	1.41	0.049	-1.32	0.049	-1.62	0.049	1.52	0.049	-1.74	0.049	-1.62	0.049	-2	0.049	1.52	0.049
260914_at	AT1G02640	-1.74	0.049	-3.25	0.049	-2.46	0.049	-1.32	0.049	-1.87	0.049	-1.62	0.049	-1.23	0.049	-1.32	0.049	-1.41	0.049	-2.83	0.049	-2.3	0.049	-1.52	0.049	-1.74	0.049	-1.74	0.049	-1.62	0.049	1	0.049
262116_at	AT1G02816	1.23	0.049	1	0.049	1.41	0.049	1.23	0.049	1.15	0.049	1.15	0.049	1.07	0.049	-1.07	0.049	1.23	0.049	-1.15	0.049	1.74	0.049	1.07	0.049	-2.83	0.049	1.07	0.049	-1.32	0.049	-1.07	0.049
262119_s_at	At1g02920	1	0.049	1.07	0.049	-1.15	0.049	1.23	0.049	1.74	0.049	1.07	0.049	1.52	0.049	1.15	0.049	3.25	0.049	4	0.049	-1.23	0.049	1.15	0.049	-1.41	0.049	1.87	0.049	2.14	0.049	2.46	0.049
262119_s_at	AT1G02930	-1.23	0.049	-1.32	0.049	-1.07	0.049	1	0.049	1.52	0.049	-1.87	0.049	2	0.049	1.41	0.049	1.15	0.049	1.07	0.049	-1.07	0.049	1.15	0.049	-1.41	0.049	2.46	0.049	1.32	0.049	2	0.049
262120_at	AT1G02950	2.14	0.049	1.52	0.049	3.48	0.049	3.73	0.049	3.03	0.049	1.07	0.049	2	0.049	2.3	0.049	-1.62	0.049	-1.15	0.049	2.14	0.049	-1.23	0.049	-1.62	0.049	4.59	0.049	-1.15	0.049	-1.23	0.049
262102_at	AT1G02980	-1.74	0.049	1.23	0.049	-2.46	0.049	-2	0.049	1.32	0.049	2.14	0.049	-1.74	0.049	-1.32	0.049	1.07	0.049	1.52	0.049	-1.41	0.049	1.23	0.049	-1.87	0.049	1	0.049	-1.07	0.049	2.64	0.049
263168_at	AT1G03020	2.64	0.049	-1.07	0.049	1.41	0.049	1.32	0.049	1	0.049	1.23	0.049	1.41	0.049	2	0.049	2.14	0.049	2.3	0.049	1.15	0.049	-1.23	0.049	1	0.049	-1.62	0.049	1.15	0.049	1.23	0.049
263112_at	AT1G03080	2	0.049	1.07	0.049	-1.62	0.049	1.87	0.049	1.62	0.049	2.46	0.049	1	0.049	1.52	0.049	2.14	0.049	1.52	0.049	1	0.049	-1.07	0.049	-1.41	0.049	-1.23	0.049	-1.62	0.049	1	0.049
263118_at	AT1G03090	1.87	0.049	-1.07	0.049	-1.87	0.049	-2.64	0.049	-2	0.049	-1.07	0.049	-1.32	0.049	-1.23	0.049	1	0.049	1.32	0.049	-1.23	0.049	-2	0.049	-2.64	0.049	-2.64	0.049	1	0.049	-1.23	0.049
263113_at	At1g03150	-1.32	0.049	-1.07	0.049	1.15	0.049	1.07	0.049	1	0.049	-1.41	0.049	-1.07	0.049	-1.15	0.049	-1.07	0.049	-1.07	0.049	-1.07	0.049	-1.07	0.049	-2.3	0.049	1.52	0.049	1	0.049	-1.07	0.049
264365_s_at	At1g03230	-1.23	0.049	1.15	0.049	-1.15	0.049	1.15	0.049	1.62	0.049	1.15	0.049	1.74	0.049	1.32	0.049	1.15	0.049	1.41	0.049	1.07	0.049	1.15	0.049	-2.83	0.049	1.23	0.049	1.62	0.049	1.52	0.049
264827_at	At1g03390	-1.41	0.049	-1.87	0.049	1.32	0.049	-1.07	0.049	-2	0.049	-1.41	0.049	-1.74	0.049	-1.41	0.049	-1.74	0.049	-2	0.049	1.15	0.049	1	0.049	-1.74	0.049	-1.15	0.049	-1.32	0.049	-1.32	0.049
264836_at	At1g03610	-1.15	0.049	-1.52	0.049	-1.07	0.049	1.23	0.049	2.14	0.049	1.07	0.049	-1.15	0.049	1.07	0.049	-1.32	0.049	1.07	0.049	1.32	0.049	1.32	0.049	-2.3	0.049	-1.62	0.049	1.32	0.049	1	0.049
264839_at	At1g03630	1.23	0.049	-1.15	0.049	-1.15	0.049	1.23	0.049	-1.62	0.049	-1.32	0.049	-1.23	0.049	1.62	0.049	1.07	0.049	-2	0.049	-1.52	0.049	1.32	0.049	2.83	0.049	-1.87	0.049	-1.15	0.049	-2.3	0.049
264832_at	At1g03660	-1.41	0.049	-2	0.049	-2.46	0.049	-1.07	0.049	1.32	0.049	-1.74	0.049	-1.23	0.049	-2	0.049	-1.62	0.049	-1.15	0.049	1.32	0.049	1.41	0.049	-4	0.049	-1.41	0.049	1.15	0.049	1.62	0.049
265088_at	At1g03750	2	0.049	-1.15	0.049	-1.52	0.049	-1.23	0.049	1	0.049	1	0.049	-1.62	0.049	1.07	0.049	1	0.049	1.52	0.049	-1.15	0.049	-2.14	0.049	-2.3	0.049	-1.23	0.049	-1.41	0.049	-1.62	0.049
265083_at	At1g03820	-1.15	0.049	-1.23	0.049	3.03	0.049	1.07	0.049	1.15	0.049	1.15	0.049	3.48	0.049	1.41	0.049	1.07	0.049	1.07	0.049	4.29	0.049	1.15	0.049	4.92	0.049	2.64	0.049	1.87	0.049	1.07	0.049
265066_at	At1g03870	-1.74	0.049	-2.64	0.049	-1.41	0.049	-1.15	0.049	-1.41	0.049	-1.23	0.049	-1.52	0.049	-1.32	0.049	-2	0.049	-1.41	0.049	-1.41	0.049	1.07	0.049	-3.48	0.049	-1.52	0.049	-1.15	0.049	1.32	0.049
265094_at	At1g03890	-2.3	0.049	-1.74	0.049	-1.15	0.049	-1.52	0.049	-1.74	0.049	-1.23	0.049	-1.52	0.049	-1.07	0.049	-1.07	0.049	-1.23	0.049	-1.15	0.049	-1.07	0.049	-2.3	0.049	1.07	0.049	-1.41	0.049	1.74	0.049
265039_at	At1g04000	-2.46	0.049	-1.52	0.049	-1.52	0.049	-1.32	0.049	-2.46	0.049	1.15	0.049	1.07	0.049	-1.41	0.049	-1.74	0.049	-2.46	0.049	1	0.049	1.07	0.049	-1.74	0.049	-1.15	0.049	1	0.049	1.15	0.049
265042_at	At1g04040	-2.14	0.049	-2	0.049	-2.14	0.049	-2.64	0.049	-1.74	0.049	-1.23	0.049	-2	0.049	-2.3	0.049	-2.3	0.049	-1.52	0.049	-2.14	0.049	-1.62	0.049	-2.83	0.049	-1.62	0.049	-1.41	0.049	-2.14	0.049
265041_at	At1g04070	-1.15	0.049	-1.15	0.049	-1.41	0.049	-2.14	0.049	-3.03	0.049	-1.62	0.049	-1.32	0.049	-1.62	0.049	-1.62	0.049	-1.87	0.049	-1.52	0.049	-1.62	0.049	1	0.049	-1.15	0.049	-1.15	0.049	-1.07	0.049
264324_at	At1g04160	1.23	0.049	1.23	0.049	1.62	0.049	1.87	0.049	1.52	0.049	1.15	0.049	2.3	0.049	1.74	0.049	1.23	0.049	1.07	0.049	-1.32	0.049	1.32	0.049	3.73	0.049	1.23	0.049	1.15	0.049	-1.07	0.049
264318_at	At1g04220	1.62	0.049	1.23	0.049	1.87	0.049	1.15	0.049	-1.23	0.049	-1.07	0.049	-1.15	0.049	1.07	0.049	1.23	0.049	1.07	0.049	1.15	0.049	1.23	0.049	3.73	0.049	-1.07	0.049	1	0.049	1.07	0.049
263656_at	At1g04240	-2	0.049	-1.41	0.049	1.41	0.049	-1.07	0.049	-1.74	0.049	-1.41	0.049	-1.41	0.049	1	0.049	-2.14	0.049	-1.23	0.049	1.41	0.049	1.23	0.049	-5.66	0.049	-1.62	0.049	-3.48	0.049	-1.15	0.049
263668_at	At1g04350	-1.07	0.049	-1.23	0.049	1.15	0.049	1.52	0.049	1.52	0.049	-1.23	0.049	1.62	0.049	-1.07	0.049	1.32	0.049	-1.15	0.049	1.32	0.049	1.32	0.049	2.3	0.049	1.07	0.049	1	0.049	-1.32	0.049
263669_at	At1g04400	1.87	0.049	1.62	0.049	-1.41	0.049	-1.52	0.049	-1.07	0.049	-1.15	0.049	-1.15	0.049	-2.3	0.049	-1.07	0.049	-1.07	0.049	-1.07	0.049	1.07	0.049	-1.15	0.049	1	0.049	-1.52	0.049	-1.07	0.049
263678_at	At1g04420	1.07	0.049	-1.52	0.049	1.15	0.049	1	0.049	-2.3	0.049	-1.07	0.049	-1.87	0.049	1.07	0.049	-1.32	0.049	-1.32	0.049	-1.62	0.049	-1.32	0.049	-1.32	0.049	-1.07	0.049	-1.15	0.049	-1.32	0.049
264599_at	At1g04600	-1.52	0.049	-1.07	0.049	-1.23	0.049	-1.52	0.049	1.23	0.049	1.32	0.049	1.07	0.049	-1.23	0.049	-1.23	0.049	-2.46	0.049	-1.15	0.049	-1.41	0.049	-1.74	0.049	-1.87	0.049	1.15	0.049	-1.52	0.049
264611_at	At1g04680	1	0.049	-1.23	0.049	1.15	0.049	1.32	0.049	1	0.049	1.23	0.049	1.41	0.049	1.07	0.049	1.41	0.049	1.07	0.049	-1.41	0.049	1.07	0.049	2.83	0.049	1.23	0.049	1.07	0.049	-1.15	0.049
261177_at	At1g04770	1	0.049	1	0.049	3.03	0.049	5.66	0.049	-1.41	0.049	1.32	0.049	2.46	0.049	2.64	0.049	1.41	0.049	1.07	0.049	3.03	0.049	1.23	0.049	-1.07	0.049	1.52	0.049	1.62	0.049	4	0.049
261173_at	At1g04830	-1.87	0.049	-1.74	0.049	1.23	0.049	1.07	0.049	-2.3	0.049	-1.32	0.049	1.23	0.049	1.41	0.049	-1.41	0.049	-1.62	0.049	-1.23	0.049	-1.23	0.049	-1.32	0.049	1.15	0.049	1.87	0.049	-1.15	0.049
265194_at	At1g05010	1.32	0.049	1.07	0.049	-1.23	0.049	-1.07	0.049	2.3	0.049	1.62	0.049	-1.41	0.049	-1.23	0.049	1.07	0.049	1.23	0.049	-1.62	0.049	1	0.049	1.23	0.049	1.23	0.049	1.74	0.049	-1.32	0.049
264587_at	At1g05200	-1.07	0.049	1	0.049	1.07	0.049	1	0.049	1.23	0.049	1	0.049	1.07	0.049	1	0.049	1.07	0.049	1	0.049	1.07	0.049	1	0.049	2.3	0.049	1.07	0.049	1	0.049	1	0.049
264581_at	At1g05210	-1.32	0.049	-1.62	0.049	-1.32	0.049	-1.07	0.049	-1.15	0.049	1.32	0.049	-1.62	0.049	-1.07	0.049	-1.07	0.049	-1.87	0.049	1.41	0.049	-1.23	0.049	-2.3	0.049	1	0.049	1.07	0.049	-1.52	0.049
264577_at	At1g05260	-1.15	0.049	1.23	0.049	1.07	0.049	-1.41	0.049	-1.52	0.049	-1.32	0.049	1.41	0.049	1.52	0.049	1	0.049	1.15	0.049	-1.07	0.049	1	0.049	1.07	0.049	1.07	0.049	3.03	0.049	-1.15	0.049
261382_at	At1g05470	-2.14	0.049	-1.62	0.049	-1.15	0.049	-1.52	0.049	-1.74	0.049	1.07	0.049	-1.41	0.049	-1.07	0.049	1	0.049	-1.15	0.049	1.07	0.049	-1.62	0.049	1.74	0.049	-1.87	0.049	-1.23	0.049	-1.23	0.049
263183_at	At1g05570	-1.15	0.049	-1.15	0.049	1.62	0.049	1	0.049	-1.32	0.049	-1.15	0.049	1.52	0.049	1	0.049	1.62	0.049	1.07	0.049	1	0.049	1.15	0.049	2.3	0.049	1.62	0.049	1	0.049	1	0.049
263229_s_at	At1g05660	1.41	0.049	2.14	0.049	1	0.049	1.07	0.049	1.41	0.049	1.52	0.049	1.07	0.049	1.07	0.049	1.07	0.049	1	0.049	-1.41	0.049	1	0.049	1	0.049	1.74	0.049	-1.23	0.049	1.32	0.049
261252_at	At1g05810	-1.41	0.049	-1.23	0.049	-1.32	0.049	-1.41	0.049	1.15	0.049	1	0.049	1.32	0.049	-1.41	0.049	1.07	0.049	-1.52	0.049	-1.15	0.049	-1.32	0.049	-2.83	0.049	-1.07	0.049	-1.52	0.049	1.15	0.049
261253_at	At1g05840	-2.64	0.049	-1.62	0.049	-1.23	0.049	1.15	0.049	-1.52	0.049	-1.41	0.049	-1.32	0.049	-1.23	0.049	-1.87	0.049	-1.32	0.049	-1.07	0.049	-1.62	0.049	-1.74	0.049	1.52	0.049	-1.23	0.049	1.15	0.049
260785_at	At1g06200	-1.23	0.049	1.07	0.049	-1.32	0.049	1	0.049	-1.41	0.049	-1.23	0.049	-1.23	0.049	1.07	0.049	-1.87	0.049	-2.3	0.049	-1.52	0.049	2.14	0.049	-2.83	0.049	-1.07	0.049	-1.52	0.049	-1.07	0.049
260786_s_at	At1g06220	1.15	0.049	-1.52	0.049	1.23	0.049	1.41	0.049	-1.52	0.049	-1.15	0.049	1.23	0.049	1.23	0.049	1	0.049	-1.07	0.049	-1.41	0.049	-1.07	0.049	3.73	0.049	1.23	0.049	-1.15	0.049	-1.07	0.049
259394_at	At1g06420	-2.14	0.049	2.3	0.049	1.15	0.049	-1.52	0.049	-1.32	0.049	-1.07	0.049	1.23	0.049	2.46	0.049	1.23	0.049	-1.15	0.049	-1.15	0.049	-1.87	0.049	-1.23	0.049	-1.32	0.049	1.15	0.049	-1.23	0.049
262626_at	At1g06430	1.62	0.049	1	0.049	1.07	0.049	1.23	0.049	1.23	0.049	-1.15	0.049	1.74	0.049	1	0.049	1.52	0.049	-1.07	0.049	-1.15	0.049	1.15	0.049	2.3	0.049	1.87	0.049	1.07	0.049	1.07	0.049
262621_at	At1g06530	-1.41	0.049	-1.23	0.049	1.07	0.049	1.23	0.049	1	0.049	1.07	0.049	1	0.049	-1.41	0.049	-1.07	0.049	-1.32	0.049	-1.15	0.049	-1.07	0.049	-2.14	0.049	-1.15	0.049	-1.07	0.049	-1.07	0.049
262638_at	At1g06650	2.3	0.049	1.87	0.049	1.87	0.049	1.74	0.049	3.03	0.049	2.3	0.049	1.23	0.049	1.41	0.049	1.52	0.049	1.74	0.049	-1.32	0.049	1.23	0.049	-1.23	0.049	1.41	0.049	1.07	0.049	1.07	0.049
262636_at	At1g06670	1.41	0.049	1.52	0.049	1.32	0.049	1.74	0.049	-1.41	0.049	1.87	0.049	-1.07	0.049	-1.07	0.049	1	0.049	-1.15	0.049	-1.32	0.049	1.41	0.049	2.14	0.049	1.41	0.049	1.32	0.049	-1.07	0.049
260829_s_at	At1g06870	-1.07	0.049	1.07	0.049	-1.23	0.049	-1.07	0.049	1.15	0.049	1.62	0.049	1.52	0.049	2	0.049	1.74	0.049	1.41	0.049	1.41	0.049	1.07	0.049	-1.23	0.049	-1.07	0.049	1.23	0.049	2.3	0.049
256059_at	At1g06990	1.07	0.049	-2.64	0.049	-1.23	0.049	-2.83	0.049	-1.32	0.049	-2.64	0.049	1.23	0.049	1.41	0.049	-1.87	0.049	-1.07	0.049	2	0.049	1	0.049	-4	0.049	-1.32	0.049	-3.25	0.049	-1.32	0.049
256049_at	At1g07010	-1.62	0.049	-1.32	0.049	2	0.049	1.62	0.049	-3.03	0.049	-2.3	0.049	1.87	0.049	1.07	0.049	-1.23	0.049	1.32	0.049	1.62	0.049	1.07	0.049	2.14	0.049	1	0.049	1.15	0.049	1.07	0.049
256061_at	At1g07040	1.15	0.049	-1.23	0.049	-1.62	0.049	1.23	0.049	1.52	0.049	-1.32	0.049	-1.23	0.049	1.41	0.049	1.07	0.049	1.32	0.049	1.41	0.049	-1.23	0.049	-2.3	0.049	-1.23	0.049	-1.52	0.049	-1.07	0.049
256053_at	At1g07260	-1.15	0.049	-2.64	0.049	-1.15	0.049	1.62	0.049	1.15	0.049	1	0.049	-1.07	0.049	-2.14	0.049	-1.23	0.049	1.32	0.049	1.41	0.049	-1.07	0.049	1.23	0.049	1	0.049	2.14	0.049	1.32	0.049
261080_at	At1g07370	1.62	0.049	1.07	0.049	1.74	0.049	1.87	0.049	1.15	0.049	1	0.049	2.83	0.049	1.07	0.049	1.41	0.049	1.07	0.049	1.62	0.049	1.15	0.049	-1.41	0.049	-1.74	0.049	-1.52	0.049	-1.07	0.049
261077_at	At1g07430	-1.15	0.049	2.46	0.049	-1.87	0.049	1	0.049	-2.46	0.049	1.52	0.049	1.87	0.049	-2.3	0.049	1.07	0.049	1.15	0.049	-4.92	0.049	-1.23	0.049	1.52	0.049	3.03	0.049	-1.32	0.049	1.52	0.049
259770_s_at	At1g07780	1.41	0.049	1.23	0.049	-1.23	0.049	1.15	0.049	-1.07	0.049	1.74	0.049	1.07	0.049	-1.07	0.049	1	0.049	1.87	0.049	1	0.049	-1.32	0.049	-2	0.049	-1.07	0.049	1.07	0.049	-1.23	0.049
261412_at	At1g07890	1.15	0.049	-1.52	0.049	1.62	0.049	1.07	0.049	1.32	0.049	1	0.049	1.41	0.049	1.23	0.049	1	0.049	2.46	0.049	1	0.049	-1.07	0.049	2.64	0.049	1.07	0.049	1.23	0.049	1	0.049
261812_at	At1g08270	-1.15	0.049	-1.23	0.049	-1.62	0.049	1	0.049	1	0.049	1.15	0.049	-2	0.049	1	0.049	-1.15	0.049	1.23	0.049	-1.23	0.049	-1.07	0.049	1.41	0.049	-1.07	0.049	1.07	0.049	1.32	0.049
264777_at	At1g08630	-1.32	0.049	-1.52	0.049	1.32	0.049	2.14	0.049	-2	0.049	-1.07	0.049	1.52	0.049	-1.41	0.049	-1.23	0.049	1.23	0.049	1.15	0.049	1.15	0.049	-2.14	0.049	-1.62	0.049	2.3	0.049	-1.15	0.049
264793_at	At1g08660	2.46	0.049	-1.15	0.049	2.46	0.049	1.87	0.049	4.29	0.049	1.15	0.049	3.03	0.049	-1.41	0.049	1.32	0.049	1.41	0.049	2	0.049	1.32	0.049	1.87	0.049	1.15	0.049	1.87	0.049	1.23	0.049
264807_at	At1g08700	-1.41	0.049	-1.07	0.049	1.32	0.049	1.23	0.049	-2.14	0.049	1.23	0.049	-1.15	0.049	-1.07	0.049	1.07	0.049	1.23	0.049	-1.32	0.049	-1.32	0.049	1.62	0.049	1.62	0.049	1.07	0.049	1	0.049
264809_at	At1g08830	-1.07	0.049	-2.46	0.049	1	0.049	1.41	0.049	-1.07	0.049	-1.62	0.049	-1.62	0.049	-1.32	0.049	-1.52	0.049	-1.41	0.049	1.07	0.049	1.07	0.049	1.15	0.049	-1.15	0.049	1.23	0.049	-1.07	0.049
264646_at	At1g08860	-2.14	0.049	1.52	0.049	1.62	0.049	-2.3	0.049	-1.62	0.049	2.3	0.049	-1.52	0.049	1.87	0.049	1	0.049	-1.07	0.049	-2	0.049	1.62	0.049	1	0.049	1.87	0.049	-1.15	0.049	-1.07	0.049
264653_at	At1g08980	-1.32	0.049	1.07	0.049	-3.03	0.049	-3.25	0.049	-1.52	0.049	1.07	0.049	-1.23	0.049	-2.64	0.049	-1.23	0.049	-1.23	0.049	-2	0.049	-1.23	0.049	-1.74	0.049	-1.74	0.049	1.07	0.049	1.23	0.049
264655_at	At1g09070	1	0.049	1.07	0.049	1.07	0.049	1.74	0.049	2.3	0.049	4	0.049	2.46	0.049	3.03	0.049	1.52	0.049	1.74	0.049	-1.23	0.049	-1.15	0.049	-1.07	0.049	1.87	0.049	1.41	0.049	2.64	0.049
264260_at	At1g09210	1.87	0.049	1.15	0.049	1.07	0.049	1.52	0.049	1.62	0.049	1.15	0.049	1.32	0.049	1.23	0.049	3.25	0.049	1.41	0.049	-1.32	0.049	1.52	0.049	5.28	0.049	1.23	0.049	2.3	0.049	1.15	0.049
264510_at	At1g09530	4.59	0.049	2.14	0.049	1.74	0.049	1.74	0.049	4.92	0.049	1.62	0.049	1.87	0.049	1.41	0.049	1.74	0.049	3.25	0.049	1.41	0.049	1.32	0.049	-1.52	0.049	1.74	0.049	-1.15	0.049	-1.15	0.049
264508_at	At1g09570	-1.23	0.049	-1.07	0.049	-2.46	0.049	-1.62	0.049	-1.32	0.049	1	0.049	-1.74	0.049	-1.23	0.049	-1.52	0.049	-1.52	0.049	-1.15	0.049	1	0.049	-1.23	0.049	1.41	0.049	1.32	0.049	1.23	0.049
264666_at	At1g09680	1.07	0.049	-1.32	0.049	-1.74	0.049	-2.46	0.049	1	0.049	1.07	0.049	1.07	0.049	-1.52	0.049	-1.32	0.049	-1.23	0.049	-1.87	0.049	2.14	0.049	-1.32	0.049	-1.41	0.049	2.46	0.049	-1.07	0.049
264708_at	At1g09740	-1.87	0.049	-1.62	0.049	-1.41	0.049	-1.41	0.049	1	0.049	-1.87	0.049	1.07	0.049	1.23	0.049	-1.41	0.049	-1.15	0.049	-1.07	0.049	-1.23	0.049	-2.14	0.049	-1.32	0.049	-1.23	0.049	1.41	0.049
264672_at	At1g09750	-1.62	0.049	-1.15	0.049	-2.14	0.049	-2.14	0.049	-1.87	0.049	1	0.049	-3.03	0.049	-1.62	0.049	-1.74	0.049	-2.3	0.049	-1.15	0.049	1.07	0.049	-1.74	0.049	-1.52	0.049	-1.74	0.049	1	0.049
264713_at	At1g09820	-1.62	0.049	1.07	0.049	1.32	0.049	-1.62	0.049	-2	0.049	1.23	0.049	1.07	0.049	1.23	0.049	1.07	0.049	1	0.049	1.32	0.049	-1.07	0.049	1.15	0.049	1.32	0.049	1.07	0.049	1	0.049
264676_at	At1g09870	-1.15	0.049	-2.14	0.049	1.41	0.049	1	0.049	-1.41	0.049	-1.32	0.049	-1.23	0.049	-1.15	0.049	-1.74	0.049	-1.07	0.049	-1.15	0.049	-1.15	0.049	-1.23	0.049	-2	0.049	-1.15	0.049	1.23	0.049
264659_at	At1g09930	2.83	0.049	3.25	0.049	4	0.049	4.92	0.049	2.83	0.049	3.25	0.049	3.25	0.049	2.83	0.049	2.3	0.049	2.14	0.049	1	0.049	1.15	0.049	1.07	0.049	1	0.049	-1.15	0.049	-1.41	0.049
264660_at	At1g09940	-1.32	0.049	-1.52	0.049	-1.23	0.049	-1.07	0.049	-1.52	0.049	1.23	0.049	1.41	0.049	1.15	0.049	-1.07	0.049	-1.07	0.049	-1.23	0.049	-1.23	0.049	-2.3	0.049	-1.23	0.049	1.23	0.049	-1.52	0.049
264663_at	At1g09970	1.52	0.049	-1.41	0.049	1.32	0.049	1.52	0.049	2	0.049	1.41	0.049	1.23	0.049	1.74	0.049	1.32	0.049	1.52	0.049	-1.15	0.049	-1.15	0.049	1.07	0.049	-1.07	0.049	1.23	0.049	-1.23	0.049
264519_at	At1g10000	1	0.049	-1.62	0.049	-2.3	0.049	-1.23	0.049	1.52	0.049	-2.3	0.049	-3.03	0.049	1	0.049	2	0.049	1.41	0.049	1	0.049	2	0.049	1	0.049	-1.87	0.049	1	0.049	-1.32	0.049
264521_at	At1g10020	-1.41	0.049	-1.87	0.049	1.23	0.049	1	0.049	-1.41	0.049	-1.07	0.049	-1.07	0.049	1.23	0.049	-1.15	0.049	-1.23	0.049	1.41	0.049	1.07	0.049	1.15	0.049	-1.52	0.049	-1.15	0.049	-2.3	0.049
264524_at	At1g10070	1.15	0.049	-1.62	0.049	-1.62	0.049	-1.07	0.049	1.74	0.049	1	0.049	4.59	0.049	1	0.049	1.15	0.049	3.03	0.049	1	0.049	1	0.049	-5.28	0.049	-2.46	0.049	1.07	0.049	1	0.049
264463_at	At1g10150	-1.62	0.049	-1.41	0.049	-1.23	0.049	2.14	0.049	-2	0.049	-1.52	0.049	1.23	0.049	-1.32	0.049	-1.74	0.049	-1.23	0.049	-1.15	0.049	1.23	0.049	-1.62	0.049	1.41	0.049	1.07	0.049	1.23	0.049
264462_at	At1g10200	-1.32	0.049	-1.23	0.049	-1.87	0.049	-1.32	0.049	-1.23	0.049	-1.15	0.049	-2.14	0.049	-1.23	0.049	-1.15	0.049	-1.41	0.049	-1.15	0.049	-1.23	0.049	-1.62	0.049	1.15	0.049	-1.32	0.049	1.07	0.049
264435_at	At1g10360	1.32	0.049	1.07	0.049	2	0.049	2.3	0.049	1.23	0.049	-1.32	0.049	1.41	0.049	1.41	0.049	1.62	0.049	1.74	0.049	1.62	0.049	1.74	0.049	1.62	0.049	-1.23	0.049	-1.07	0.049	-1.15	0.049
264436_at	At1g10370	1.23	0.049	1.41	0.049	2	0.049	2.14	0.049	1.15	0.049	-1.07	0.049	-1.15	0.049	1.74	0.049	1.87	0.049	1.41	0.049	1.41	0.049	1.87	0.049	1.15	0.049	-1.41	0.049	-1.52	0.049	-1.23	0.049
263236_at	At1g10470	-2.64	0.049	-1.74	0.049	-1.07	0.049	-1.07	0.049	-1.87	0.049	-1.23	0.049	-1.15	0.049	-1.07	0.049	-1.41	0.049	-1.41	0.049	-1.07	0.049	1.07	0.049	-3.03	0.049	-2.3	0.049	-2.46	0.049	-1.23	0.049
263209_at	At1g10522	1.07	0.049	1.23	0.049	-1.41	0.049	1.07	0.049	-1.23	0.049	1.07	0.049	-1.62	0.049	-1.52	0.049	-1.41	0.049	2.14	0.049	-1.87	0.049	-1.62	0.049	-1.07	0.049	1.15	0.049	1.62	0.049	-1.07	0.049
262784_at	At1g10760	2.14	0.049	-1.15	0.049	-1.15	0.049	-1.15	0.049	1.23	0.049	1.74	0.049	-1.23	0.049	-1.62	0.049	1.41	0.049	-1.15	0.049	-1.23	0.049	-1.23	0.049	1.15	0.049	1.23	0.049	-1.41	0.049	-1.07	0.049
262759_at	At1g10800	-2.46	0.049	-1.32	0.049	-2.14	0.049	-1.32	0.049	-1.32	0.049	-1.32	0.049	-1.32	0.049	-1.52	0.049	-1.15	0.049	1.41	0.049	1	0.049	1.23	0.049	-3.48	0.049	-1.52	0.049	1.74	0.049	1.23	0.049
260462_at	At1g10970	-1.62	0.049	-1.23	0.049	-2.3	0.049	-1.41	0.049	-1.23	0.049	1.23	0.049	-1.62	0.049	-1.87	0.049	-1.23	0.049	1.41	0.049	1	0.049	-1.52	0.049	2	0.049	-2.3	0.049	1.15	0.049	-1.23	0.049
260476_at	At1g11060	1.41	0.049	1.07	0.049	1.87	0.049	1.15	0.049	1.32	0.049	1.15	0.049	1.52	0.049	-1.41	0.049	-1.87	0.049	1.32	0.049	1.23	0.049	1.32	0.049	1.52	0.049	-2.46	0.049	-1.07	0.049	-1.32	0.049
262452_at	At1g11210	1.32	0.049	1.52	0.049	2	0.049	-1.15	0.049	1.41	0.049	1.32	0.049	1.23	0.049	1.15	0.049	1.07	0.049	2.64	0.049	1.62	0.049	1.15	0.049	-1.32	0.049	2.64	0.049	-1.41	0.049	3.03	0.049
262477_at	At1g11220	2.3	0.049	2.83	0.049	-1.32	0.049	-1.23	0.049	5.66	0.049	2.14	0.049	1.41	0.049	-1.32	0.049	1.62	0.049	2.46	0.049	-1.52	0.049	1.41	0.049	-1.32	0.049	1.15	0.049	1.15	0.049	-1.41	0.049
262455_at	At1g11310	-1.62	0.049	-1.07	0.049	-1.23	0.049	-1.74	0.049	-1.32	0.049	-1.07	0.049	-1.15	0.049	-1.32	0.049	-1.62	0.049	-1.07	0.049	-1.15	0.049	-1.07	0.049	2.14	0.049	1.07	0.049	1.41	0.049	1.15	0.049
261846_at	At1g11540	-1.15	0.049	-1.62	0.049	1.23	0.049	1.32	0.049	1	0.049	-1.23	0.049	1.52	0.049	-1.74	0.049	-1.07	0.049	-1.23	0.049	-1.15	0.049	-1.07	0.049	-1.23	0.049	-2.83	0.049	1	0.049	-1.52	0.049
261826_at	At1g11580	4	0.049	1.87	0.049	2.14	0.049	2.64	0.049	3.73	0.049	3.25	0.049	1.74	0.049	1	0.049	2.83	0.049	2.83	0.049	1.41	0.049	-1.15	0.049	-1.07	0.049	-1.15	0.049	1.52	0.049	-1.41	0.049
262813_at	At1g11670	1.87	0.049	1.15	0.049	-2	0.049	-1.41	0.049	1.23	0.049	1.23	0.049	1.15	0.049	1.32	0.049	1	0.049	1.32	0.049	1.15	0.049	1.07	0.049	-1.32	0.049	2.14	0.049	-1.15	0.049	1.52	0.049
262825_at	At1g11790	1.07	0.049	1	0.049	1.23	0.049	2.3	0.049	1.07	0.049	1.62	0.049	-1.52	0.049	1.32	0.049	-1.07	0.049	-1.23	0.049	-1.07	0.049	1.15	0.049	1.07	0.049	1.07	0.049	-1.74	0.049	-1.15	0.049
257422_at	At1g11940	1.07	0.049	1.52	0.049	1.62	0.049	-1.52	0.049	-1.62	0.049	1.41	0.049	1.07	0.049	-1.23	0.049	1.62	0.049	1.32	0.049	1.07	0.049	1	0.049	2	0.049	-1.62	0.049	2.14	0.049	-1.41	0.049
264371_at	At1g12090	1.52	0.049	1.07	0.049	-1.07	0.049	-1.32	0.049	1.52	0.049	1.23	0.049	-1.62	0.049	-1.32	0.049	-2.46	0.049	-1.32	0.049	1.32	0.049	1.41	0.049	-2	0.049	-1.07	0.049	1	0.049	-1.41	0.049
261023_at	At1g12200	2.3	0.049	1.62	0.049	3.03	0.049	3.25	0.049	3.03	0.049	1.74	0.049	3.03	0.049	1.74	0.049	1.87	0.049	2.14	0.049	1.07	0.049	1.87	0.049	2	0.049	1.52	0.049	1.15	0.049	1.15	0.049
260996_at	At1g12210	-1.07	0.049	1.23	0.049	-2.14	0.049	1.23	0.049	-3.03	0.049	1.23	0.049	1	0.049	1.07	0.049	-1.07	0.049	-1.52	0.049	-1.74	0.049	-1.62	0.049	-1.07	0.049	-1.07	0.049	1.23	0.049	-1.15	0.049
260966_at	At1g12220	-1.23	0.049	1.15	0.049	1.15	0.049	2.3	0.049	1.07	0.049	1.74	0.049	-1.15	0.049	1.15	0.049	-1.15	0.049	2	0.049	-1.87	0.049	-1.07	0.049	2.14	0.049	-1.07	0.049	1.52	0.049	1.87	0.049
260969_at	At1g12240	2.14	0.049	1.23	0.049	1.52	0.049	2	0.049	3.25	0.049	2	0.049	2.46	0.049	1.15	0.049	1.74	0.049	1.62	0.049	1	0.049	1.15	0.049	-2	0.049	-1.32	0.049	1.07	0.049	-1.74	0.049
259511_at	At1g12520	-1.15	0.049	-1.23	0.049	1	0.049	1.07	0.049	-1.62	0.049	1	0.049	-2	0.049	-2.14	0.049	-2	0.049	-2.14	0.049	-1.07	0.049	-1.32	0.049	2	0.049	-1.41	0.049	1	0.049	-1.07	0.049
255931_at	At1g12710	-1.52	0.049	1	0.049	-1.52	0.049	-1.23	0.049	1.87	0.049	1.07	0.049	-1.74	0.049	-1.15	0.049	-1.41	0.049	-1.23	0.049	1.41	0.049	1.52	0.049	-1.87	0.049	1.15	0.049	1.41	0.049	2.46	0.049
261203_at	At1g12845	1.32	0.049	1.23	0.049	-2	0.049	-2.64	0.049	-1.23	0.049	2	0.049	-1.23	0.049	-1.41	0.049	-1.23	0.049	1.07	0.049	1.15	0.049	1.23	0.049	-2.3	0.049	1.07	0.049	-2.3	0.049	1.15	0.049
259364_at	At1g13260	-1.41	0.049	-1.15	0.049	1.32	0.049	2	0.049	1.74	0.049	1	0.049	2.83	0.049	2.46	0.049	1	0.049	1.23	0.049	1.74	0.049	1.62	0.049	-1.15	0.049	1.41	0.049	1.07	0.049	3.25	0.049
259366_at	At1g13280	2.14	0.049	1.74	0.049	1.15	0.049	1.74	0.049	2.64	0.049	1.74	0.049	1.32	0.049	1.07	0.049	1.62	0.049	1.74	0.049	-1.15	0.049	1.15	0.049	-1.15	0.049	1.23	0.049	-1.07	0.049	1.07	0.049
256100_at	At1g13750	-1.07	0.049	1.52	0.049	-1.07	0.049	-1.15	0.049	1.41	0.049	1.07	0.049	1.32	0.049	1	0.049	1.32	0.049	2	0.049	-1.15	0.049	1	0.049	-1.15	0.049	-1.52	0.049	1.87	0.049	1.15	0.049
262607_at	At1g13990	2.14	0.049	1.87	0.049	3.25	0.049	2.64	0.049	5.66	0.049	1.74	0.049	4.92	0.049	1.07	0.049	3.25	0.049	2	0.049	1.62	0.049	1.07	0.049	-1.23	0.049	1.07	0.049	1.23	0.049	1.74	0.049
262648_at	At1g14030	-2.46	0.049	-1.52	0.049	1.52	0.049	1.74	0.049	1.23	0.049	1	0.049	-1.07	0.049	2.64	0.049	1.52	0.049	-3.48	0.049	1.62	0.049	1.74	0.049	3.25	0.049	-1.62	0.049	1	0.049	2.64	0.049
262661_s_at	At1g14250	3.03	0.049	2.64	0.049	2	0.049	1.87	0.049	1.62	0.049	2.3	0.049	1.87	0.049	2	0.049	1.87	0.049	1.32	0.049	-1.32	0.049	1.15	0.049	1.62	0.049	1.15	0.049	1.41	0.049	-1.15	0.049
261480_at	At1g14280	-2.14	0.049	-1.62	0.049	1	0.049	-1.62	0.049	-2	0.049	-2.46	0.049	-1.41	0.049	-1.52	0.049	-1.87	0.049	-1.52	0.049	1.32	0.049	-1.15	0.049	1.23	0.049	-1.32	0.049	-1.23	0.049	-1.87	0.049
261492_at	At1g14290	-2.46	0.049	-1.74	0.049	-1.32	0.049	-1.62	0.049	-2.3	0.049	-1.41	0.049	-1.74	0.049	-1.41	0.049	-1.74	0.049	-1.62	0.049	-1.52	0.049	1.23	0.049	-4.59	0.049	-1.87	0.049	-1.74	0.049	-1.41	0.049
261485_at	At1g14360	1.41	0.049	1.15	0.049	-1.15	0.049	1	0.049	-1.62	0.049	-1.23	0.049	-1.15	0.049	1.23	0.049	1.15	0.049	1.52	0.049	1	0.049	-1.23	0.049	2.64	0.049	1.07	0.049	2	0.049	1.07	0.049
261526_at	At1g14370	1.87	0.049	-1.41	0.049	-1.62	0.049	1.62	0.049	1	0.049	2.46	0.049	1.52	0.049	1	0.049	1.41	0.049	-1.23	0.049	1.15	0.049	1.23	0.049	1.07	0.049	1	0.049	1.32	0.049	2	0.049
261486_at	At1g14510	-1.62	0.049	1	0.049	-1.07	0.049	-1.87	0.049	1	0.049	-1.07	0.049	1.07	0.049	1	0.049	-1.32	0.049	-1.15	0.049	-1.15	0.049	1.07	0.049	-2.14	0.049	-1.62	0.049	1.07	0.049	1.15	0.049
260782_at	At1g14570	1.07	0.049	-1.41	0.049	1.23	0.049	-2.14	0.049	-1.62	0.049	1.07	0.049	-1.15	0.049	-1.41	0.049	-1.32	0.049	1	0.049	-1.23	0.049	-1.07	0.049	1.15	0.049	-1.41	0.049	-2	0.049	1.07	0.049
262848_at	At1g14685	-1.23	0.049	1.07	0.049	-1.07	0.049	-2	0.049	1.41	0.049	1.15	0.049	-1.23	0.049	-1.32	0.049	-1.15	0.049	-1.07	0.049	1	0.049	-1.41	0.049	-2.46	0.049	1.23	0.049	-1.07	0.049	-1.07	0.049
262830_at	At1g14700	1	0.049	-1.41	0.049	-1.62	0.049	-2.3	0.049	-2.14	0.049	-1.52	0.049	-1.87	0.049	-1.87	0.049	-1.32	0.049	-2	0.049	-1.52	0.049	-1.23	0.049	-1.07	0.049	-1.52	0.049	1.74	0.049	1.32	0.049
262832_s_at	At1g14870	1.23	0.049	2.46	0.049	2.14	0.049	-1.15	0.049	-1.52	0.049	1.07	0.049	-1.07	0.049	-1.23	0.049	2.14	0.049	2.83	0.049	-1.62	0.049	1.62	0.049	1	0.049	1.87	0.049	3.73	0.049	3.73	0.049
262832_s_at	At1g14880	-1.23	0.049	1.23	0.049	-1.74	0.049	-1.41	0.049	1.23	0.049	-1.74	0.049	1.23	0.049	-1.15	0.049	1.87	0.049	1.74	0.049	-1.07	0.049	-1.07	0.049	6.96	0.049	3.48	0.049	5.66	0.049	2.83	0.049
260744_at	At1g15010	1.62	0.049	1.52	0.049	1.07	0.049	1	0.049	1.87	0.049	1.62	0.049	4.29	0.049	1.41	0.049	1.74	0.049	2	0.049	1.32	0.049	1.15	0.049	-2.14	0.049	1.52	0.049	3.03	0.049	1.15	0.049
262600_at	At1g15340	1.07	0.049	1.23	0.049	1.15	0.049	1.07	0.049	2	0.049	1.52	0.049	-1.07	0.049	1	0.049	-1.32	0.049	-1.23	0.049	-1.07	0.049	-1.15	0.049	3.03	0.049	-1.32	0.049	3.73	0.049	1.41	0.049
262582_at	At1g15410	1.15	0.049	-1.41	0.049	1.32	0.049	1.32	0.049	-1.52	0.049	-1.62	0.049	-1.07	0.049	1.41	0.049	1.41	0.049	-1.41	0.049	1.23	0.049	-1.62	0.049	1.52	0.049	2.83	0.049	1.41	0.049	-1.41	0.049
261962_s_at	At1g15560	1.32	0.049	1.41	0.049	1.87	0.049	2	0.049	2.46	0.049	2.64	0.049	2.64	0.049	2.3	0.049	2.14	0.049	1.62	0.049	1.41	0.049	1.41	0.049	2.3	0.049	1.15	0.049	-1.32	0.049	1.15	0.049
259502_at	At1g15670	1.32	0.049	1	0.049	-1.32	0.049	-1.41	0.049	1.32	0.049	1.41	0.049	-1.07	0.049	-1.23	0.049	1.32	0.049	2.14	0.049	-1.07	0.049	-1.07	0.049	-1.52	0.049	1.41	0.049	2.46	0.049	1.52	0.049
259500_at	At1g15740	-1.15	0.049	-1.15	0.049	-1.32	0.049	-2	0.049	-2	0.049	-1.32	0.049	-1.87	0.049	-1.32	0.049	1.07	0.049	-1.15	0.049	-1.41	0.049	-1.41	0.049	-1.62	0.049	-1.07	0.049	-1.23	0.049	1	0.049
261790_at	At1g16000	-1.23	0.049	1	0.049	1.32	0.049	-1.23	0.049	1.07	0.049	-1.32	0.049	1.32	0.049	-1.15	0.049	-1.15	0.049	-1.41	0.049	-1.74	0.049	-1.41	0.049	-2.83	0.049	1.32	0.049	1.23	0.049	1	0.049
[truncated: 2,386 more rows]

## Sheet: S Table 5
Supplemental Table 5. Effect of insect dietary breadth and sampling time on the number of genes differentially expressed by insects; analyzed by SAS-GLM.
[truncated: 5 more rows]

[truncated: 4 more sheets: S Table 6, S Table 7, S Table 8, S Table 9]
